# Supplementary material for: Wnt activation as a therapeutic strategy in medulloblastoma
Source: Nat Commun. 2020 Aug 28;11:4323. doi: 10.1038/s41467-020-17953-4 (PMC7455709; doi:10.1038/s41467-020-17953-4)
Supplement: Supplementary file 3 — Supplementary Data 1 [file 41467_2020_17953_MOESM3_ESM.xlsx]

## Sheet: BT853 vs ICB1299
	Pathway identifier	Pathway name	#Entities total	Entities FDR	Submitted entities found
UP-regulated in BT853	R-HSA-983170	Antigen Presentation: Folding, assembly and peptide loading of class I MHC	102	0.00044882	BCAP31;PDIA3;SEC23A;SEC13;HSPA5;SAR1B;ERAP1;HLA-C;HLA-A;CANX;SEC24D;B2M;SEC31A
	R-HSA-1236975	Antigen processing-Cross presentation	186	0.0170043	ITGB5;RPN1;SNAP23;PSMB10;MRC2;IKBKB;PSMD9;SEC61A1;CTSL;PSMD5;SEC61G;UBC;STX4;ITGAV;IKBKG;SEC61B;PSMF1;B2M;PDIA3;HLA-C;HLA-A;PSMA5;PSMA3;PSMC3;PSMC2;PSME1;PSME2;SEC22B;RAPSN;VAMP3
	R-HSA-446353	Cell-extracellular matrix interactions	19	0.000798216	ITGB1;VASP;FBLIM1;ACTN1;PXN;TESK1;ILK;PARVA;PARVB;ACTB;FLNA;FLNC;RSU1;LIMS2;FERMT2;LIMS1
	R-HSA-6807878	COPI-mediated anterograde transport	106	0.000798216	NAPA;DCTN6;ARF3;RAB1A;DYNC1I2;COPB2;ARF4;DCTN2;DCTN1;RAB1B;COPB1;DCTN3;GOLGA2;TUBA1C;TUBB6;ACTR1A;TMED3;STX5;CD59;CD55;SPTBN1;CAP1;DYNC1H1;TMED9;COG6;GBF1;DYNLL1;BET1L;TUBA4A;ARFGAP1;ARCN1;DYNC1LI1;DYNC1LI2;TUBB2A;TMEM115;GOLGB1;DLC1;CAPZA1;GORASP1;CAPZA2;KDELR2;COPG1;ACTR10;BET1
	R-HSA-1236977	Endosomal/Vacuolar pathway	82	0.00115421	CTSL;HLA-C;HLA-A;B2M
	R-HSA-199977	ER to Golgi Anterograde Transport	163	0.000301372	ARF3;ARF4;MCFD2;GOLGA2;TUBA1C;TUBB6;ACTR1A;TFG;PPP6R1;TMED3;CAP1;TMED9;SEC13;COG6;DYNLL1;BET1L;TUBA4A;ARFGAP1;DYNC1LI1;DYNC1LI2;TUBB2A;TBC1D20;GORASP1;KDELR2;PREB;SEC22B;NAPA;DCTN6;RAB1A;DYNC1I2;COPB2;SEC23A;DCTN2;DCTN1;SAR1B;RAB1B;COPB1;DCTN3;SCFD1;LMAN2;STX5;CD59;CD55;SPTBN1;SEC31A;ANKRD28;TRAPPC3;DYNC1H1;SEC16B;TRAPPC4;GBF1;ARCN1;TMEM115;GOLGB1;DLC1;CAPZA1;COL7A1;CAPZA2;COPG1;SEC24D;ACTR10;BET1
	R-HSA-1236974	ER-Phagosome pathway	164	0.0110875	RPN1;SNAP23;PSMB10;IKBKB;PSMD9;SEC61A1;PSMD5;SEC61G;UBC;STX4;IKBKG;SEC61B;PSMF1;B2M;PDIA3;HLA-C;HLA-A;PSMA5;PSMA3;PSMC3;PSMC2;PSME1;PSME2;SEC22B;RAPSN;VAMP3
	R-HSA-877300	Interferon gamma signaling	176	0.00844269	SP100;CAMK2D;IFI30;TXNDC15;ICAM1;TRIM8;TRIM6;MT2A;TRIM5;TRIM3;TRIM68;JAK2;B2M;TRIM21;GBP1;CAMK2G;JAK1;PTPN1;STAT1;PRKCD;HLA-C;HLA-A;L1CAM;PML;IRF1;IRF2;TRIM38;CD44;IRF9
	R-HSA-381070	IRE1alpha activates chaperones	110	4.79055e-11	ACADVL;FKBP14;SHC1;DCTN1;SRPR;ADD1;MYDGF;SEC61A1;EXTL1;SEC61G;LMNA;SSR1;DNAJB9;SEC61B;SEC62;SEC31A;TSPYL2;ARSA;XBP1;HSPA5;WFS1;GFPT1;SYVN1;PPP2R5B;WIPI1;PDIA6;YIF1A;ARFGAP1;DNAJC3;DNAJB11;SRPRB;HYOU1;TPP1;PREB;ATP6V0D1;TLN1
	R-HSA-6798695	Neutrophil degranulation	480	0.00310259	TMEM179B;STK10;PNP;LAMP1;FTH1;LAMP2;TOM1;COTL1;SIRPA;CAPN1;OSTF1;ACAA1;B2M;GYG1;ARSA;PRKCD;HLA-C;ADAM10;HLA-A;ATAD3A;DYNC1LI1;RAB31;VCL;FTL;RAB5B;TMEM63A;BRI3;COPB1;RPN1;MGST1;PLD1;RAP1B;SDCBP;CRACR2A;PRDX4;CYB5R3;DPP7;MLEC;RAB6A;ATP6V1D;ATG7;S100A11;ARSB;VAT1;CTSA;FUCA1;FUCA2;SURF4;DNAJC13;ARPC5;PRDX6;NFKB1;IGF2R;TOLLIP;CYSTM1;DEGS1;GPI;B4GALT1;SLC44A2;SNAP23;SLC2A3;MAGT1;TCIRG1;ALAD;HEBP2;GM2A;…
	R-HSA-948021	Transport to the Golgi and subsequent modification	218	0.00871731	B4GALT2;ARF3;ARF4;MCFD2;B4GALT1;GOLGA2;TUBA1C;TUBB6;ACTR1A;TFG;RPL36AL;PPP6R1;TMED3;CAP1;TMED9;SEC13;COG6;DYNLL1;BET1L;TUBA4A;ARFGAP1;DYNC1LI1;DYNC1LI2;TUBB2A;TBC1D20;GORASP1;KDELR2;PREB;SEC22B;B4GALT4;NAPA;DCTN6;RAB1A;DYNC1I2;COPB2;SEC23A;DCTN2;DCTN1;SAR1B;RAB1B;COPB1;DCTN3;SCFD1;LMAN2;STX5;MGAT1;CD59;MGAT2;CD55;SPTBN1;SEC31A;ANKRD28;TRAPPC3;DYNC1H1;SEC16B;TRAPPC4;FUCA1;GBF1;ARCN1;TMEM115;GOLGB1…
	R-HSA-381119	Unfolded Protein Response (UPR)	160	1.2692e-09	ACADVL;FKBP14;SHC1;DCTN1;SRPR;ADD1;HSP90B1;HERPUD1;MYDGF;SEC61A1;EXTL1;SEC61G;CREB3L1;CREB3L2;LMNA;SSR1;DNAJB9;SEC61B;SEC62;EXOSC1;SEC31A;TSPYL2;ARSA;XBP1;HSPA5;WFS1;GFPT1;SYVN1;PPP2R5B;WIPI1;PDIA6;YIF1A;ARFGAP1;DNAJC3;CREB3;DDIT3;DNAJB11;CREBRF;SRPRB;HYOU1;TPP1;PREB;ATP6V0D1;TLN1
	R-HSA-381038	XBP1(S) activates chaperone genes	106	1.30963e-10	ACADVL;FKBP14;SHC1;DCTN1;SRPR;ADD1;MYDGF;SEC61A1;EXTL1;SEC61G;LMNA;SSR1;DNAJB9;SEC61B;SEC62;SEC31A;TSPYL2;ARSA;XBP1;WFS1;GFPT1;SYVN1;PPP2R5B;WIPI1;PDIA6;YIF1A;ARFGAP1;DNAJC3;DNAJB11;SRPRB;HYOU1;TPP1;PREB;ATP6V0D1;TLN1
DOWN-regulated in BT853	R-HSA-539107	Activation of E2F1 target genes at G1/S	43	0.00449949	CDT1;RRM2;CDC6;LIN9;TYMS;CDC25A;DHFR;POLA1;CDC45;RBBP4;TFDP2;ORC1;E2F1;CDK1;FBXO5;E2F5;E2F6
	R-HSA-68962	Activation of the pre-replicative complex	35	0.0370845	CDT1;MCM7;MCM8;PRIM1;RPA2;MCM10;CDC7;CDC6;POLA1;CDC45;DBF4;ORC1;POLE2;ORC2;MCM3;MCM4;MCM6;POLE;MCM2
	R-HSA-141444	Amplification of signal from unattached kinetochores via a MAD2 inhibitory signal	94	0.0370845	ERCC6L;AHCTF1;NUP107;SEH1L;ZWILCH;MIS12;MAST1;CDCA8;CASC5;BUB1B;CENPA;AURKB;NUP160;SKA2;CDC20;SGOL2;SGOL1;NUF2;KNTC1;BUB1;CLASP2;CENPU;NUP133;RCC2;PLK1;DYNLL2;CKAP5;NDC80;CENPE;CENPF;CENPH;KIF2A;CENPI;INCENP;BIRC5;KIF2C;CENPP;SPC24;MAD2L1
	R-HSA-141424	Amplification of signal from the kinetochores	94	0.0370845	ERCC6L;AHCTF1;NUP107;SEH1L;ZWILCH;MIS12;MAST1;CDCA8;CASC5;BUB1B;CENPA;AURKB;NUP160;SKA2;CDC20;SGOL2;SGOL1;NUF2;KNTC1;BUB1;CLASP2;CENPU;NUP133;RCC2;PLK1;DYNLL2;CKAP5;NDC80;CENPE;CENPF;CENPH;KIF2A;CENPI;INCENP;BIRC5;KIF2C;CENPP;SPC24;MAD2L1
	R-HSA-1640170	Cell Cycle	680	0.0141046	ERCC6L;NUP107;ZWILCH;HJURP;BUB1B;CASC5;CCP110;SMC3;SMC4;CDC20;PTTG1;CHEK2;TUBB1;KNTC1;OIP5;NEK2;FBXO5;SKP2;GTSE1;TMPO;CDK5RAP2;BORA;LIG1;NUP210;ESCO1;PRKCB;VRK1;ESCO2;CDC25C;CDC25A;KIF20A;DNA2;TP53;NUP205;BLM;SEH1L;HIST1H3J;CDCA5;NCAPG;CDCA8;HMMR;NUP160;NCAPH;SKA2;CCNB2;SYCE2;CCNB1;BRIP1;TERT;ORC1;PCBP4;PRKAR2B;RAD21;TPR;CEP70;ORC2;CEP72;CEP78;PLK4;BARD1;CDT1;NUP155;H3F3B;UBE2C;RCC2;NEK6;PLK1;NUP…
	R-HSA-69278	Cell Cycle, Mitotic	568	0.0245038	ERCC6L;NUP107;ZWILCH;BUB1B;CCP110;CASC5;SMC3;SMC4;CDC20;PTTG1;TUBB1;KNTC1;NEK2;FBXO5;SKP2;GTSE1;TMPO;CDK5RAP2;BORA;LIG1;NUP210;ESCO1;PRKCB;VRK1;ESCO2;CDC25C;CDC25A;KIF20A;DNA2;TP53;NUP205;SEH1L;HIST1H3J;CDCA5;NCAPG;CDCA8;HMMR;NCAPH;NUP160;SKA2;CCNB2;CCNB1;ORC1;PRKAR2B;RAD21;TPR;CEP70;ORC2;CEP72;CEP78;PLK4;CDT1;NUP155;H3F3B;UBE2C;RCC2;NEK6;PLK1;NUP153;CDC7;CDC6;NDC80;DHFR;POLA1;STAG2;CDK6;CDK1;TUB…
	R-HSA-69190	DNA strand elongation	38	0.0370845	GINS1;GINS2;FEN1;RFC3;MCM7;LIG1;RFC2;MCM8;PRIM1;GINS3;RPA2;POLA1;CDC45;POLD1;MCM3;MCM4;DNA2;MCM6;MCM2
	R-HSA-69205	G1/S-Specific Transcription	43	0.00449949	CDT1;RRM2;CDC6;LIN9;TYMS;CDC25A;DHFR;POLA1;CDC45;RBBP4;TFDP2;ORC1;E2F1;CDK1;FBXO5;E2F5;E2F6
	R-HSA-68877	Mitotic Prometaphase	207	0.0370845	AHCTF1;ERCC6L;NUP107;ZWILCH;MAST1;CASC5;BUB1B;CCP110;SMC3;SMC4;CDC20;SGOL2;TUBA1A;SGOL1;TUBB1;CNTRL;NUF2;KNTC1;NEK2;NINL;CDK5RAP2;NUP133;HAUS6;SMC1A;DYNLL2;CKAP5;TUBB2B;KIF2A;INCENP;BIRC5;KIF2C;SEH1L;CDCA5;MIS12;NCAPG;CDCA8;CENPA;NCAPH;NUP160;AURKB;SKA2;CCNB2;CCNB1;HAUS8;PRKAR2B;RAD21;CEP70;CEP72;BUB1;CLASP2;CEP78;PLK4;CENPU;RCC2;CEP152;PLK1;TUBB4A;NDC80;NEDD1;CENPE;CENPF;STAG2;CENPH;CENPI;CENPJ;…
	R-HSA-156711	Polo-like kinase mediated events	23	0.0464965	CCNB2;MPP2;CCNB1;CENPF;RBBP4;PLK1;MYBL2;LIN9;FOXM1;CDC25C;CDC25A
	R-HSA-2500257	Resolution of Sister Chromatid Cohesion	135	0.0370845	AHCTF1;ERCC6L;NUP107;ZWILCH;MAST1;CASC5;BUB1B;SMC3;CDC20;SGOL2;TUBA1A;SGOL1;TUBB1;NUF2;KNTC1;NUP133;SMC1A;DYNLL2;CKAP5;TUBB2B;KIF2A;INCENP;BIRC5;KIF2C;SEH1L;CDCA5;MIS12;CDCA8;CENPA;NUP160;AURKB;SKA2;CCNB2;CCNB1;RAD21;BUB1;CLASP2;CENPU;RCC2;PLK1;TUBB4A;NDC80;CENPE;CENPF;STAG2;CENPH;CENPI;CDK1;CENPP;SPC24;MAD2L1
	R-HSA-8953750	Transcriptional Regulation by E2F6	46	0.0189394	SUZ12;CBX5;RRM2;PHC1;APAF1;CBX3;MGA;CDC7;BRCA1;RNF2;RYBP;RBBP4;TFDP2;E2F1;RBBP8;E2F6;EZH2

## Sheet: BT853 vs SUMB002
	Pathway identifier	Pathway name	#Entities total	Entities FDR	Submitted entities found
Up-regulated in BT853	R-HSA-983170	Antigen Presentation: Folding, assembly and peptide loading of class I MHC	102	0.0365368	SEC24B;SEC13;SEC23A;HSPA5;SAR1B;ERAP1;HLA-C;HLA-A;SEC24D;B2M;SEC31A
	R-HSA-446353	Cell-extracellular matrix interactions	19	0.0234541	ITGB1;VASP;FBLIM1;ACTN1;PXN;TESK1;ILK;PARVA;ACTB;FLNA;RSU1;FLNC;LIMS2;FERMT2;LIMS1
	R-HSA-6807878	COPI-mediated anterograde transport	106	0.0365368	ARF3;DCTN6;COPB2;ARF4;RAB1A;DYNC1I2;COPA;TMED10;KDELR1;GOSR2;COPB1;RAB1B;USO1;DCTN3;NAPG;GOLGA2;TUBB6;STX5;CD59;TMED7;SPTAN1;SPTBN1;CAP2;CAP1;DYNC1H1;TMED9;COG7;COG6;COG3;GBF1;ARFGAP3;DYNLL1;ANK1;BET1L;ARCN1;DYNC1LI1;TUBB2A;TMEM115;DLC1;CAPZA1;GORASP1;SLC25A30;KDELR2;COPG1;BET1
	R-HSA-1236977	Endosomal/Vacuolar pathway	82	0.0295219	CTSL;HLA-C;HLA-A;B2M
	R-HSA-199977	ER to Golgi Anterograde Transport	163	0.0141673	ARF3;ARF4;MCFD2;KDELR1;GOLGA2;TUBB6;PPP6R1;TMED7;SPTAN1;CAP1;TMED9;SEC13;COG7;COG6;COG3;ARFGAP3;DYNLL1;ANK1;BET1L;DYNC1LI1;TUBB2A;TBC1D20;TRAPPC6B;GORASP1;KDELR2;SEC22B;SEC22C;DCTN6;RAB1A;DYNC1I2;COPB2;COPA;SEC23A;TMED10;SAR1B;RAB1B;GOSR2;COPB1;USO1;DCTN3;NAPG;SCFD1;STX5;CD59;SPTBN1;CAP2;SEC31A;ANKRD28;TRAPPC3;DYNC1H1;SEC16B;SEC24B;TRAPPC1;TRAPPC4;SEC16A;GBF1;ARCN1;TMEM115;DLC1;CAPZA1;COL7A1;SLC2…
	R-HSA-381070	IRE1alpha activates chaperones	110	0.00675611	ACADVL;FKBP14;SHC1;GOSR2;SRPR;ADD1;MYDGF;SEC61A1;SCP2;SEC61G;LMNA;SSR1;DNAJB9;SEC61B;SEC31A;ARSA;XBP1;HSPA5;WFS1;EDEM1;GFPT1;SYVN1;PPP2R5B;WIPI1;DNAJC3;TPP1;ATP6V0D1;TLN1
	R-HSA-199991	Membrane Trafficking	667	0.00675611	APP;SCOC;KDELR1;ACTB;GOLGA2;RABGEF1;GJA1;GOLGA5;RASSF4;FTH1;GOLGA1;AKT1;AP1S1;AP1S3;KIFAP3;TBC1D10A;TBC1D10B;COG7;COG6;FNBP1;COG3;ANK1;DYNC1LI1;KDELR2;ULK1;OPTN;VPS28;STXBP3;SAR1B;COPS7A;GABARAP;TGOLN2;BLOC1S6;SCFD1;MYO6;SNX9;PIP5K1C;SPTBN1;SEC31A;CCZ1B;SURF4;MYO5A;RAB27A;CALM1;CALM2;MON1A;ARF3;ARF4;SH3KBP1;CLTC;CLTB;PRKAG2;AP2A1;MAP1LC3B;KIF13B;KIF1C;AP3S1;LDLRAP1;TMED7;SPTAN1;CAP1;SEC13;TMED9;E…
	R-HSA-3000171	Non-integrin membrane-ECM interactions	61	0.0365368	ITGB1;LAMA5;SDC4;ITGB5;LAMA1;SDC2;COL11A1;SDC3;TNC;LAMC1;FGF2;DAG1;DMD;ITGAV;PRKACA;TGFB1;LAMB2;TRAPPC4;ACTN1;FN1;HSPG2;GULP1;COL1A2;COL5A1;COL5A3;COL5A2;COL4A5;SDC1;AGRN;DDR2
	R-HSA-3000170	Syndecan interactions	29	0.0279828	ITGB1;TGFB1;SDC4;ITGB5;SDC2;TRAPPC4;ACTN1;SDC3;TNC;FN1;FGF2;GULP1;COL1A2;COL5A1;COL5A3;COL5A2;SDC1;ITGAV;PRKACA
	R-HSA-381038	XBP1(S) activates chaperone genes	106	0.00991688	ACADVL;FKBP14;SHC1;GOSR2;SRPR;ADD1;MYDGF;SEC61A1;SCP2;SEC61G;LMNA;SSR1;DNAJB9;SEC61B;SEC31A;ARSA;XBP1;WFS1;EDEM1;GFPT1;SYVN1;PPP2R5B;WIPI1;DNAJC3;TPP1;ATP6V0D1;TLN1
Down-regulated in BT853	R-HSA-176187	Activation of ATR in response to replication stress	39	0.00782196	RFC5;RFC3;RFC4;MCM7;RFC2;MCM8;RPA2;MCM10;CDC7;CDC6;CDC25C;CDC25A;ORC6;CDC45;DBF4;ORC1;RPA3;ORC2;MCM3;MCM4;MCM6;CLSPN;MCM2
	R-HSA-539107	Activation of E2F1 target genes at G1/S	43	2.62093e-05	CDT1;RRM2;PCNA;HDAC1;CDC6;LIN9;TYMS;CDC25A;DHFR;POLA1;CDC45;RBBP4;TFDP2;ORC1;E2F1;CDK1;FBXO5;E2F5;E2F6;LIN52
	R-HSA-72662	Activation of the mRNA upon binding of the cap-binding complex and eIFs, and subsequent binding to 43S	67	0.00534607	RPS4X;RPS15;RPS14;RPS16;RPS15A;RPS3;EIF4EBP1;RPS2;RPS11;RPS27A;RPS13;EIF4B;RPS12;EIF2A;RPS7;RPS8;RPS5;RPS6;RPS3A;RPSA;RPS25;RPS28;EIF2S3;RPS29;EIF3L;EIF3I;EIF3J;RPS20;EIF3E;EIF3F;RPS21;RPS24;RPS23
	R-HSA-68962	Activation of the pre-replicative complex	35	0.005081	CDT1;MCM7;MCM8;PRIM1;RPA2;MCM10;CDC7;CDC6;POLA1;ORC6;CDC45;DBF4;ORC1;POLE2;RPA3;ORC2;MCM3;MCM4;MCM6;POLE;MCM2
	R-HSA-72737	Cap-dependent Translation Initiation	131	8.07494e-08	RPL4;RPL5;RPL30;RPL3;RPL31;RPLP1;RPL34;RRP1;RPLP0;RPL10A;RPL9;RPL6;RPS4X;RPS15;RPS14;RPL7A;RPS16;RPL18A;RPL36;RPLP2;RPL38;RPL37;RPS11;RPL39;RPS13;RPS12;EIF2A;RPS7;RPL21;RPS8;RPS5;RPL23;RPS6;RPL22;RPL13A;RPS3A;RPSA;RPL37A;RPL24;RPL27;RPL29;RPL10;RPL12;RPL11;RPL36A;RPS15A;RPL14;RPS3;EIF4EBP1;RPL13;RPS2;RPS27A;EIF4B;RPL19;EIF2B5;RPL35A;RPL23A;RPS25;RPS28;EIF2S3;RPS29;EIF3L;RPL27A;EIF3I;EIF3J;RPS20;E…
	R-HSA-1640170	Cell Cycle	680	2.68362e-05	NUP107;SMC3;SMC4;CDC20;MYC;CHEK2;FBXO5;SKP2;GTSE1;TMPO;NUP210;PRKCB;ESCO2;NUP93;KIF20A;DNA2;POM121;NUP205;SET;HIST1H3J;CDCA5;NCAPG;CDCA8;BRCC3;NCAPH;SKA2;BRIP1;TERT;PCBP4;PRKAR2B;NUP85;CEP72;CEP78;PLK4;BARD1;CDT1;H3F3B;RCC2;PLK1;CDC7;CDC6;ZWINT;DHFR;POLA1;STAG2;STAG3;CEP57;TOP2A;FEN1;NCAPG2;BRCA1;PHF8;NIPBL;TUBA1A;MIS18BP1;NUF2;CNTRL;NINL;LIN52;APC2;NDC1;NUDC;RMI1;KIF23;TEX15;RNF168;MZT2A;TUBB2B;…
	R-HSA-69278	Cell Cycle, Mitotic	568	8.49321e-05	ERCC6L;NUP107;GMNN;BUB1B;CASC5;SMC3;SMC4;CDC14A;CDC20;PPP1CC;PTTG1;TUBB3;MYC;TUBB1;KNTC1;NEK2;FBXO5;SKP2;GTSE1;TMPO;BORA;NUP210;PRKCB;VRK1;ESCO2;CDC25C;CDC25A;NUP93;KIF20A;DNA2;POM121;NUP205;SET;HIST1H3J;CDCA5;NCAPG;CDCA8;HMMR;PKMYT1;PMF1;NUP160;NCAPH;SKA2;CCNB2;CCNB1;ORC6;ORC1;PRKAR2B;NUP85;ORC2;CEP72;CEP78;PLK4;NEK8;CDT1;NUP155;H3F3B;UBE2C;RCC2;NEK6;PLK1;NUP153;CDC7;CDC6;ZWINT;DHFR;POLA1;STAG2;…
	R-HSA-69190	DNA strand elongation	38	0.00275402	GINS1;RFC5;GINS2;RFC3;FEN1;RFC4;PCNA;MCM7;RFC2;MCM8;GINS3;PRIM1;GINS4;RPA2;POLA1;CDC45;POLD1;RPA3;POLD2;MCM3;MCM4;MCM6;DNA2;MCM2
	R-HSA-156842	Eukaryotic Translation Elongation	104	2.95059e-09	RPL4;RPL5;RPL30;RPL3;RPL31;RPLP1;RPL34;RRP1;RPLP0;RPL10A;RPL9;RPL6;RPS4X;RPS15;RPS14;RPL7A;RPS16;RPL18A;RPL36;RPLP2;RPL38;RPL37;RPS11;RPL39;RPS13;RPS12;RPS7;RPL21;RPS8;RPS5;RPL23;RPS6;RPL22;RPL13A;RPS3A;RPSA;EEF1A1;EEF1G;RPL37A;EEF1A2;RPL24;RPL27;RPL29;RPL10;RPL12;RPL11;RPL36A;RPS15A;RPL14;RPS3;RPL13;RPS2;RPS27A;RPL19;RPL35A;RPL23A;EEF2;RPS25;RPS28;RPS29;RPL27A;RPS20;RPS21;RPS24;RPS23
	R-HSA-72613	Eukaryotic Translation Initiation	131	8.07494e-08	RPL4;RPL5;RPL30;RPL3;RPL31;RPLP1;RPL34;RRP1;RPLP0;RPL10A;RPL9;RPL6;RPS4X;RPS15;RPS14;RPL7A;RPS16;RPL18A;RPL36;RPLP2;RPL38;RPL37;RPS11;RPL39;RPS13;RPS12;EIF2A;RPS7;RPL21;RPS8;RPS5;RPL23;RPS6;RPL22;RPL13A;RPS3A;RPSA;RPL37A;RPL24;RPL27;RPL29;RPL10;RPL12;RPL11;RPL36A;RPS15A;RPL14;RPS3;EIF4EBP1;RPL13;RPS2;RPS27A;EIF4B;RPL19;EIF2B5;RPL35A;RPL23A;RPS25;RPS28;EIF2S3;RPS29;EIF3L;RPL27A;EIF3I;EIF3J;RPS20;E…
	R-HSA-72764	Eukaryotic Translation Termination	108	1.9375e-07	RPL4;RPL5;RPL30;RPL3;RPL31;RPLP1;RPL34;RRP1;RPLP0;RPL10A;RPL9;RPL6;RPS4X;RPS15;RPS14;RPL7A;RPS16;RPL18A;RPL36;RPLP2;RPL38;RPL37;RPS11;RPL39;RPS13;RPS12;RPS7;RPL21;RPS8;RPS5;RPL23;RPS6;RPL22;RPL13A;RPS3A;RPSA;RPL37A;RPL24;RPL27;RPL29;RPL10;RPL12;RPL11;RPL36A;RPS15A;RPL14;RPS3;RPL13;RPS2;RPS27A;RPL19;RPL35A;RPL23A;RPS25;RPS28;RPS29;RPL27A;RPS20;RPS21;RPS24;RPS23
	R-HSA-72689	Formation of a pool of free 40S subunits	106	2.95059e-09	RPL4;RPL5;RPL30;RPL3;RPL31;RPLP1;RPL34;RRP1;RPLP0;RPL10A;RPL9;RPL6;RPS4X;RPS15;RPS14;RPL7A;RPS16;RPL18A;RPL36;RPLP2;RPL38;RPL37;RPS11;RPL39;RPS13;RPS12;RPS7;RPL21;RPS8;RPS5;RPL23;RPS6;RPL22;RPL13A;RPS3A;RPSA;RPL37A;RPL24;RPL27;RPL29;RPL10;RPL12;RPL11;RPL36A;RPS15A;RPL14;RPS3;RPL13;RPS2;RPS27A;RPL19;RPL35A;RPL23A;RPS25;RPS28;RPS29;EIF3L;RPL27A;EIF3I;EIF3J;RPS20;EIF3E;EIF3F;RPS21;RPS24;RPS23
	R-HSA-72695	Formation of the ternary complex, and subsequently, the 43S complex	54	0.00074483	RPS4X;RPS15;RPS14;RPS16;RPS15A;RPS3;RPS2;RPS11;RPS27A;RPS13;RPS12;EIF2A;RPS7;RPS8;RPS5;RPS6;RPS3A;RPSA;RPS25;RPS28;EIF2S3;RPS29;EIF3L;EIF3I;EIF3J;RPS20;EIF3E;EIF3F;RPS21;RPS24;RPS23
	R-HSA-1538133	G0 and Early G1	38	0.00581466	TOP2A;PCNA;HDAC1;CDC6;LIN9;CDC25A;CCNA2;RBBP4;TFDP2;MYC;E2F1;CDK1;MYBL2;E2F5;LIN52
	R-HSA-69206	G1/S Transition	148	0.0143219	PCNA;MCM7;HDAC1;MCM8;PRIM1;MCM10;LIN9;TYMS;CKS1B;CCNB1;ORC6;CDC45;ORC1;RBBP4;PSMB2;MYC;ORC2;E2F1;FBXO5;E2F5;SKP2;RPS27A;POLE;E2F6;LIN52;CDT1;RRM2;RPA2;PPP2R3B;CDC7;CDC6;CDC25A;DHFR;CCNA2;POLA1;DBF4;TFDP2;CDK4;RPA3;POLE2;CDK1;MCM3;MCM4;MCM6;RAPSN;MCM2
	R-HSA-69205	G1/S-Specific Transcription	43	2.62093e-05	CDT1;RRM2;PCNA;HDAC1;CDC6;LIN9;TYMS;CDC25A;DHFR;POLA1;CDC45;RBBP4;TFDP2;ORC1;E2F1;CDK1;FBXO5;E2F5;E2F6;LIN52
	R-HSA-72706	GTP hydrolysis and joining of the 60S ribosomal subunit	122	2.89817e-08	RPL4;RPL5;RPL30;RPL3;RPL31;RPLP1;RPL34;RRP1;RPLP0;RPL10A;RPL9;RPL6;RPS4X;RPS15;RPS14;RPL7A;RPS16;RPL18A;RPL36;RPLP2;RPL38;RPL37;RPS11;RPL39;RPS13;RPS12;EIF2A;RPS7;RPL21;RPS8;RPS5;RPL23;RPS6;RPL22;RPL13A;RPS3A;RPSA;RPL37A;RPL24;RPL27;RPL29;RPL10;RPL12;RPL11;RPL36A;RPS15A;RPL14;RPS3;RPL13;RPS2;RPS27A;EIF4B;RPL19;RPL35A;RPL23A;RPS25;RPS28;EIF2S3;RPS29;EIF3L;RPL27A;EIF3I;EIF3J;RPS20;EIF3E;EIF3F;RPS21…
	R-HSA-168254	Influenza Infection	197	0.00143392	RPL4;RPL5;RPL30;NUP107;RPL3;RPL31;RPLP1;RPL34;RRP1;RPLP0;RPL10A;RPL9;RPL6;RPS4X;RPS15;RPS14;RPL7A;RPS16;RPL18A;RPL36;RPLP2;RPL38;KPNA5;RPL37;RPS11;KPNA2;RPL39;RPS13;RPS12;NDC1;NUP210;RPS7;NUP133;RPL21;RPS8;RPS5;RPL23;RPS6;RPL22;RPL13A;RPS3A;RPSA;NUP93;RPL37A;RPL24;RPL27;RPL29;NUP205;POM121;RPL10;RPL12;RPL11;RPL36A;NUP160;RPS15A;NUP85;POLR2D;RPL14;RPS3;RPL13;RPS2;RPS27A;RPL19;CPSF4;NUP155;RPL35A;R…
	R-HSA-168255	Influenza Life Cycle	186	0.00113187	RPL4;RPL5;RPL30;NUP107;RPL3;RPL31;RPLP1;RPL34;RRP1;RPLP0;RPL10A;RPL9;RPL6;RPS4X;RPS15;RPS14;RPL7A;RPS16;RPL18A;RPL36;RPLP2;RPL38;RPL37;RPS11;RPL39;RPS13;RPS12;NDC1;NUP210;RPS7;NUP133;RPL21;RPS8;RPS5;RPL23;RPS6;RPL22;RPL13A;RPS3A;RPSA;NUP93;RPL37A;RPL24;RPL27;RPL29;NUP205;POM121;RPL10;RPL12;RPL11;RPL36A;NUP160;RPS15A;NUP85;POLR2D;RPL14;RPS3;RPL13;RPS2;RPS27A;RPL19;NUP155;RPL35A;RPL23A;NUP153;RPS25…
	R-HSA-168273	Influenza Viral RNA Transcription and Replication	173	0.000187649	RPL4;RPL5;RPL30;NUP107;RPL3;RPL31;RPLP1;RPL34;RRP1;RPLP0;RPL10A;RPL9;RPL6;RPS4X;RPS15;RPS14;RPL7A;RPS16;RPL18A;RPL36;RPLP2;RPL38;RPL37;RPS11;RPL39;RPS13;RPS12;NDC1;NUP210;RPS7;NUP133;RPL21;RPS8;RPS5;RPL23;RPS6;RPL22;RPL13A;RPS3A;RPSA;NUP93;RPL37A;RPL24;RPL27;RPL29;NUP205;POM121;RPL10;RPL12;RPL11;RPL36A;NUP160;RPS15A;NUP85;POLR2D;RPL14;RPS3;RPL13;RPS2;RPS27A;RPL19;NUP155;RPL35A;RPL23A;NUP153;RPS25…
	R-HSA-156827	L13a-mediated translational silencing of Ceruloplasmin expression	118	1.11568e-08	RPL4;RPL5;RPL30;RPL3;RPL31;RPLP1;RPL34;RRP1;RPLP0;RPL10A;RPL9;RPL6;RPS4X;RPS15;RPS14;RPL7A;RPS16;RPL18A;RPL36;RPLP2;RPL38;RPL37;RPS11;RPL39;RPS13;RPS12;EIF2A;RPS7;RPL21;RPS8;RPS5;RPL23;RPS6;RPL22;RPL13A;RPS3A;RPSA;RPL37A;RPL24;RPL27;RPL29;RPL10;RPL12;RPL11;RPL36A;RPS15A;RPL14;RPS3;RPL13;RPS2;RPS27A;EIF4B;RPL19;RPL35A;RPL23A;RPS25;RPS28;EIF2S3;RPS29;EIF3L;RPL27A;EIF3I;EIF3J;RPS20;EIF3E;EIF3F;RPS21…
	R-HSA-6791226	Major pathway of rRNA processing in the nucleolus and cytosol	189	2.95059e-09	RPL4;RPL5;RPL30;RPL3;RPL31;RPL34;RRP1;PWP2;RPL10A;RPL9;RPL6;RRP9;RPS15;RPS14;FBL;RPS16;RPL18A;RPL36;RPL38;RPL37;RPS11;RPL39;RPS13;RPS12;RPS7;RPL21;RPS8;RPS5;RPL23;RPS6;RPL22;RPSA;CIRH1A;NCL;RPL24;RPL27;RPL29;PDCD11;ERI1;DHX37;UTP20;NOP14;RCL1;RPS25;RPS28;LAS1L;RPS29;RPL27A;RPS20;NOL11;RPS21;RPS24;RPS23;RPLP1;WDR3;RPLP0;WDR46;WDR43;RPS4X;RPL7A;NOB1;RPLP2;UTP14A;RPL13A;RPS3A;UTP18;RPL37A;SKIV2L2;RP…
	R-HSA-453279	Mitotic G1-G1/S phases	171	0.00694327	TOP2A;MCM7;MCM8;MCM10;CKS1B;MYC;MYBL2;FBXO5;SKP2;POLE;LIN52;CDC25A;CCNA2;DBF4;TFDP2;MCM3;MCM4;MCM6;RAPSN;MCM2;PCNA;HDAC1;PRIM1;LIN9;TYMS;CCNB1;ORC6;CDC45;ORC1;RBBP4;PSMB2;ORC2;E2F1;E2F2;E2F3;E2F5;RPS27A;E2F6;CDT1;RRM2;CDKN2A;RPA2;PPP2R3B;CDC7;CDC6;DHFR;POLA1;CDK4;RPA3;POLE2;CDK1
	R-HSA-975957	Nonsense Mediated Decay (NMD) enhanced by the Exon Junction Complex (EJC)	124	1.9375e-07	RPL4;RPL5;RPL30;RPL3;RPL31;RPLP1;RPL34;RRP1;RPLP0;CASC3;RPL10A;RPL9;RPL6;RPS4X;RPS15;RPS14;RPL7A;RPS16;RPL18A;MAGOH;RPL36;RPLP2;RPL38;RPL37;RPS11;RPL39;RPS13;RPS12;RPS7;RPL21;RPS8;NCBP2;RPS5;RPL23;RPS6;RPL22;RPL13A;RPS3A;RPSA;RPL37A;RPL24;RPL27;RPL29;RPL10;RPL12;RPL11;RPL36A;RPS15A;RPL14;RPS3;RPL13;RPS2;RPS27A;RPL19;RPL35A;UPF3B;RPL23A;PNRC2;RPS25;RPS28;RPS29;RPL27A;RPS20;RNPS1;RPS21;RPS24;RPS23
	R-HSA-975956	Nonsense Mediated Decay (NMD) independent of the Exon Junction Complex (EJC)	101	1.11568e-08	RPL4;RPL5;RPL30;RPL3;RPL31;RPLP1;RPL34;RRP1;RPLP0;RPL10A;RPL9;RPL6;RPS4X;RPS15;RPS14;RPL7A;RPS16;RPL18A;RPL36;RPLP2;RPL38;RPL37;RPS11;RPL39;RPS13;RPS12;RPS7;RPL21;RPS8;NCBP2;RPS5;RPL23;RPS6;RPL22;RPL13A;RPS3A;RPSA;RPL37A;RPL24;RPL27;RPL29;RPL10;RPL12;RPL11;RPL36A;RPS15A;RPL14;RPS3;RPL13;RPS2;RPS27A;RPL19;RPL35A;RPL23A;RPS25;RPS28;RPS29;RPL27A;RPS20;RPS21;RPS24;RPS23
	R-HSA-927802	Nonsense-Mediated Decay (NMD)	124	1.9375e-07	RPL4;RPL5;RPL30;RPL3;RPL31;RPLP1;RPL34;RRP1;RPLP0;CASC3;RPL10A;RPL9;RPL6;RPS4X;RPS15;RPS14;RPL7A;RPS16;RPL18A;MAGOH;RPL36;RPLP2;RPL38;RPL37;RPS11;RPL39;RPS13;RPS12;RPS7;RPL21;RPS8;NCBP2;RPS5;RPL23;RPS6;RPL22;RPL13A;RPS3A;RPSA;RPL37A;RPL24;RPL27;RPL29;RPL10;RPL12;RPL11;RPL36A;RPS15A;RPL14;RPS3;RPL13;RPS2;RPS27A;RPL19;RPL35A;UPF3B;RPL23A;PNRC2;RPS25;RPS28;RPS29;RPL27A;RPS20;RNPS1;RPS21;RPS24;RPS23
	R-HSA-156902	Peptide chain elongation	99	2.95059e-09	RPL4;RPL5;RPL30;RPL3;RPL31;RPLP1;RPL34;RRP1;RPLP0;RPL10A;RPL9;RPL6;RPS4X;RPS15;RPS14;RPL7A;RPS16;RPL18A;RPL36;RPLP2;RPL38;RPL37;RPS11;RPL39;RPS13;RPS12;RPS7;RPL21;RPS8;RPS5;RPL23;RPS6;RPL22;RPL13A;RPS3A;RPSA;EEF1A1;RPL37A;RPL24;RPL27;RPL29;RPL10;RPL12;RPL11;RPL36A;RPS15A;RPL14;RPS3;RPL13;RPS2;RPS27A;RPL19;RPL35A;RPL23A;EEF2;RPS25;RPS28;RPS29;RPL27A;RPS20;RPS21;RPS24;RPS23
	R-HSA-156711	Polo-like kinase mediated events	23	0.005081	MPP2;PLK1;LIN9;FOXM1;CDC25C;PKMYT1;CDC25A;CCNB2;CCNB1;CENPF;RBBP4;MYBL2;LIN52
	R-HSA-9010553	Regulation of expression of SLITs and ROBOs	183	0.00183122	ROBO2;RPL4;RPL5;RPL30;RPL3;RPL31;RPLP1;RPL34;RRP1;RPLP0;MSI1;CASC3;RPL10A;RPL9;RPL6;RPS4X;RPS15;RPS14;RPL7A;RPS16;RPL18A;MAGOH;RPL36;RPLP2;RPL38;RPL37;RPS11;RPL39;RPS13;RPS12;RPS7;RPL21;RPS8;NCBP2;RPS5;RPL23;RPS6;RPL22;RPL13A;RPS3A;RPSA;ISL1;RPL37A;RPL24;RPL27;RPL29;RAPSN;RPL10;RPL12;RPL11;RPL36A;RPS15A;PSMB2;RPL14;RPS3;RPL13;RPS2;RPS27A;RPL19;RPL35A;UPF3B;RPL23A;RPS25;RPS28;RPS29;RPL27A;RPS20;RN…
	R-HSA-2500257	Resolution of Sister Chromatid Cohesion	135	0.036336	ERCC6L;NUP107;MAST1;CASC5;BUB1B;SMC3;CDC20;PPP1CC;TUBA1A;SGOL1;TUBB3;TUBB1;NUF2;KNTC1;NUDC;NUP133;SMC1A;CKAP5;TUBB2B;KIF2A;INCENP;BIRC5;KIF2C;ITGB3BP;CDCA5;CDCA8;CENPA;PMF1;NUP160;AURKB;SKA2;CCNB2;CCNB1;NUP85;BUB1;DYNC1I1;RCC2;PLK1;TUBB4A;ZWINT;CENPF;STAG2;APITD1;CENPH;CENPI;CDK1;CENPM;CENPP;SPC24;MAD2L1
	R-HSA-72702	Ribosomal scanning and start codon recognition	66	0.00782196	RPS4X;RPS15;RPS14;RPS16;RPS15A;RPS3;RPS2;RPS11;RPS27A;RPS13;EIF4B;RPS12;EIF2A;RPS7;RPS8;RPS5;RPS6;RPS3A;RPSA;RPS25;RPS28;EIF2S3;RPS29;EIF3L;EIF3I;EIF3J;RPS20;EIF3E;EIF3F;RPS21;RPS24;RPS23
	R-HSA-72312	rRNA processing	245	2.79009e-05	RPL4;RPL5;RPL30;RPL3;RPL31;RPL34;RRP1;PWP2;RPL10A;RPL9;RPL6;RRP9;RPS15;RPS14;FBL;RPS16;RPL18A;RPL36;RPL38;RPL37;RPS11;RPL39;RPS13;RPS12;RPS7;RPL21;RPS8;RPS5;RPL23;RPS6;RPL22;RPSA;CIRH1A;DKC1;NCL;NHP2;RPL24;RPL27;RPL29;PDCD11;ERI1;DHX37;UTP20;NOP14;RCL1;RPS25;RPS28;LAS1L;RPS29;RPL27A;RPS20;NOL11;RPS21;RPS24;RPS23;RPLP1;WDR3;RPLP0;NAT10;WDR46;WDR43;RPS4X;RPL7A;NOB1;RPLP2;UTP14A;RPL13A;RPS3A;UTP18;R…
	R-HSA-8868773	rRNA processing in the nucleus and cytosol	207	2.00366e-08	RPL4;RPL5;RPL30;RPL3;RPL31;RPL34;RRP1;PWP2;RPL10A;RPL9;RPL6;RRP9;RPS15;RPS14;FBL;RPS16;RPL18A;RPL36;RPL38;RPL37;RPS11;RPL39;RPS13;RPS12;RPS7;RPL21;RPS8;RPS5;RPL23;RPS6;RPL22;RPSA;CIRH1A;DKC1;NCL;NHP2;RPL24;RPL27;RPL29;PDCD11;ERI1;DHX37;UTP20;NOP14;RCL1;RPS25;RPS28;LAS1L;RPS29;RPL27A;RPS20;NOL11;RPS21;RPS24;RPS23;RPLP1;WDR3;RPLP0;NAT10;WDR46;WDR43;RPS4X;RPL7A;NOB1;RPLP2;UTP14A;RPL13A;RPS3A;UTP18;R…
	R-HSA-2408522	Selenoamino acid metabolism	184	0.00207763	RPL4;RPL5;RPL30;RPL3;RPL31;RPLP1;RPL34;RRP1;RPLP0;RPL10A;RPL9;RPL6;RPS4X;RPS15;RPS14;RPL7A;RPS16;RPL18A;RPL36;RPLP2;RPL38;RPL37;RPS11;RPL39;RPS13;RPS12;RPS7;RPL21;RPS8;SECISBP2;RPS5;RPL23;RPS6;RPL22;RPL13A;RPS3A;RPSA;KARS;RPL37A;RPL24;RPL27;RPL29;DCTPP1;AHCY;NNMT;RPL10;RPL12;RPL11;RPL36A;PAPSS1;RPS15A;CBS;RPL14;RPS3;RPL13;RPS2;RPS27A;RPL19;GSR;RPL35A;RPL23A;AIMP2;RPS25;RPS28;QARS;RPS29;RPL27A;CTH…
	R-HSA-2408557	Selenocysteine synthesis	116	4.06997e-07	RPL4;RPL5;RPL30;RPL3;RPL31;RPLP1;RPL34;RRP1;RPLP0;RPL10A;RPL9;RPL6;RPS4X;RPS15;RPS14;RPL7A;RPS16;RPL18A;RPL36;RPLP2;RPL38;RPL37;RPS11;RPL39;RPS13;RPS12;RPS7;RPL21;RPS8;SECISBP2;RPS5;RPL23;RPS6;RPL22;RPL13A;RPS3A;RPSA;RPL37A;RPL24;RPL27;RPL29;DCTPP1;RPL10;RPL12;RPL11;RPL36A;RPS15A;RPL14;RPS3;RPL13;RPS2;RPS27A;RPL19;RPL35A;RPL23A;RPS25;RPS28;RPS29;RPL27A;RPS20;RPS21;RPS24;RPS23
	R-HSA-376176	Signaling by ROBO receptors	235	0.0128409	ROBO2;RPL4;RPL5;RPL30;NRP2;RPL3;RPL31;RPLP1;RPL34;RRP1;MAST1;RPLP0;MSI1;CASC3;RPL10A;RPL9;RPL6;RPS4X;RPS15;RPS14;RPL7A;RPS16;RPL18A;MAGOH;RPL36;RPLP2;RPL38;RPL37;RPS11;RPL39;RPS13;RPS12;RPS7;RPL21;RPS8;NCBP2;RPS5;RPL23;RPS6;RPL22;RPL13A;RPS3A;RPSA;ISL1;ENAH;RPL37A;RPL24;RPL27;EVL;RPL29;RAPSN;PFN2;RPL10;RPL12;RPL11;RPL36A;CXCR4;RPS15A;PSMB2;FLRT3;RPL14;RPS3;PAK7;RPL13;RPS2;SRGAP3;RPS27A;PAK3;RPL19…
	R-HSA-1799339	SRP-dependent cotranslational protein targeting to membrane	121	8.2649e-06	RPL4;RPL5;RPL30;RPL3;RPL31;RPLP1;RPL34;RRP1;RPLP0;RPL10A;RPL9;RPL6;RPS4X;RPS15;RPS14;RPL7A;RPS16;RPL18A;RPL36;RPLP2;RPL38;RPL37;RPS11;RPL39;RPS13;RPS12;RPS7;RPL21;RPS8;RPS5;RPL23;RPS6;RPL22;RPL13A;RPS3A;RPSA;RPL37A;RPL24;RPL27;RPL29;RPL10;RPL12;RPL11;RPL36A;RPS15A;RPL14;RPS3;RPL13;RPS2;RPS27A;RPL19;RPL35A;RPL23A;RPS25;RPS28;RPS29;RPL27A;RPS20;RPS21;RPS24;RPS23
	R-HSA-1362277	Transcription of E2F targets under negative control by DREAM complex	25	0.0104735	TOP2A;PCNA;RBBP4;TFDP2;HDAC1;MYC;E2F1;CDC6;LIN9;E2F5;CDC25A;LIN52
	R-HSA-1362300	Transcription of E2F targets under negative control by p107 (RBL1) and p130 (RBL2) in complex with HDAC1	20	0.0239488	CCNA2;RBBP4;TFDP2;HDAC1;E2F1;CDK1;MYBL2;LIN9;E2F5;LIN52
	R-HSA-72649	Translation initiation complex formation	63	0.00444603	RPS4X;RPS15;RPS14;RPS16;RPS15A;RPS3;RPS2;RPS11;RPS27A;RPS13;EIF4B;RPS12;EIF2A;RPS7;RPS8;RPS5;RPS6;RPS3A;RPSA;RPS25;RPS28;EIF2S3;RPS29;EIF3L;EIF3I;EIF3J;RPS20;EIF3E;EIF3F;RPS21;RPS24;RPS23
	R-HSA-176974	Unwinding of DNA	12	0.0109865	GINS1;GINS2;CDC45;MCM7;MCM8;GINS3;GINS4;MCM3;MCM4;MCM6;MCM2
	R-HSA-192823	Viral mRNA Translation	113	7.91026e-07	RPL4;RPL5;RPL30;RPL3;RPL31;RPLP1;RPL34;RRP1;RPLP0;RPL10A;RPL9;RPL6;RPS4X;RPS15;RPS14;RPL7A;RPS16;RPL18A;RPL36;RPLP2;RPL38;RPL37;RPS11;RPL39;RPS13;RPS12;RPS7;RPL21;RPS8;RPS5;RPL23;RPS6;RPL22;RPL13A;RPS3A;RPSA;RPL37A;RPL24;RPL27;RPL29;RPL10;RPL12;RPL11;RPL36A;RPS15A;RPL14;RPS3;RPL13;RPS2;RPS27A;RPL19;RPL35A;RPL23A;RPS25;RPS28;RPS29;RPL27A;RPS20;RPS21;RPS24;RPS23

## Sheet: SUMB002L807 vs SUMB002PBS
	Pathway identifier	Pathway name	#Entities total	Entities FDR	Submitted entities found
UP-regulated in SUMB002L807	R-HSA-983170	Antigen Presentation: Folding, assembly and peptide loading of class I MHC	102	0.000458455	HLA-A;B2M
	R-HSA-1236977	Endosomal/Vacuolar pathway	82	2.38e-05	HLA-A;B2M
	R-HSA-1236974	ER-Phagosome pathway	164	0.0393793	PSME1;HLA-A;B2M;RAPSN
	R-HSA-877300	Interferon gamma signaling	176	0.00945361	CAMK2B;TRIM25;NCAM1;HLA-A;L1CAM;B2M;ICAM1
Down-regulated in SUMB002L807	R-HSA-383280	Nuclear Receptor transcription pathway	84	0.00729505	NR2F1;RORB;NR3C1;PPARA;NR3C2

## Sheet: ICB1299L807 vs ICB1299PBS
	Pathway identifier	Pathway name	#Entities total	Entities FDR	Submitted entities found
UP-regulated in ICB1299L807	R-HSA-1280218	Adaptive Immune System	1002	4.88498e-15	IFITM3;ITGB5;HLA-C;UBE2L6;HLA-A;IFI30;HERC5;RNF213;TRIM36;TRIM47;PSME2;ITGAV;LAP3;B2M;TRIM21
	R-HSA-983170	Antigen Presentation: Folding, assembly and peptide loading of class I MHC	102	4.88498e-15	HLA-C;HLA-A;B2M
	R-HSA-1236975	Antigen processing-Cross presentation	186	4.88498e-15	ITGB5;PSME2;HLA-C;ITGAV;HLA-A;B2M
	R-HSA-1169410	Antiviral mechanism by IFN-stimulated genes	83	0.00264748	HERC5;STAT1;DDX58;TRIM25;EIF2AK2;UBE2L6;IFIT1
	R-HSA-983169	Class I MHC mediated antigen processing & presentation	464	4.88498e-15	ITGB5;HLA-C;UBE2L6;HLA-A;HERC5;RNF213;TRIM36;TRIM47;PSME2;ITGAV;LAP3;B2M;TRIM21
	R-HSA-1280215	Cytokine Signaling in Immune system	1108	4.88498e-15	IFITM3;SP100;CSF1;IFI6;UBE2L6;ADAR;IFI35;SAMHD1;IL2RG;IFI30;IFIT1;RELB;HERC5;TRIM5;TRIM25;TIMP1;B2M;TRIM21;GBP1;DUSP4;DDX58;STAT1;ACTN2;HLA-C;EIF2AK2;HLA-A;PML;NFKB2;BST2;IRF1;PSME2;TRIM14;CD44;IRF9
	R-HSA-168928	DDX58/IFIH1-mediated induction of interferon-alpha/beta	88	0.00342232	HERC5;DDX58;IRF1;TRIM25;TNFAIP3;UBE2L6;NFKB2
	R-HSA-3000178	ECM proteoglycans	78	0.00203615	SPARC;ITGB5;COL5A3;TNC;BGN;ITGAV;AGRN
	R-HSA-1236977	Endosomal/Vacuolar pathway	82	4.88498e-15	HLA-C;HLA-A;B2M
	R-HSA-1236974	ER-Phagosome pathway	164	4.88498e-15	PSME2;HLA-C;HLA-A;B2M
	R-HSA-1474244	Extracellular matrix organization	329	0.00620853	SPARC;ITGB5;ITGA3;TNC;BGN;MFAP4;LOX;COL7A1;COL5A3;ITGAV;TIMP1;AGRN;CD44
	R-HSA-168256	Immune System	2643	4.88498e-15	ARHGAP9;IFITM3;SP100;CSF1;ITGB5;IFI6;TNFAIP3;UBE2L6;ADAR;IFI35;IL2RG;SAMHD1;IFI30;IFIT1;RELB;HERC5;RNF213;TRIM5;TRIM47;TRIM25;ITGAV;TIMP1;B2M;TRIM21;GBP1;CD55;S100A11;DUSP4;DDX58;STAT1;ACTN2;HLA-C;EIF2AK2;HLA-A;PML;NFKB2;BST2;IRF1;TRIM36;PSME2;TRIM14;LAP3;CD68;CD44;IRF9
	R-HSA-198933	Immunoregulatory interactions between a Lymphoid and a non-Lymphoid cell	316	4.88498e-15	IFITM3;HLA-C;HLA-A;B2M
	R-HSA-428359	Insulin-like Growth Factor-2 mRNA Binding Proteins (IGF2BPs/IMPs/VICKZs) bind RNA	13	2.93579e-05	CD44
	R-HSA-216083	Integrin cell surface interactions	87	0.000548784	ITGB5;ITGA3;COL7A1;COL5A3;TNC;ITGAV;AGRN;CD44
	R-HSA-909733	Interferon alpha/beta signaling	141	4.88498e-15	BST2;IFITM3;STAT1;IRF1;IFI6;HLA-C;ADAR;IFI35;HLA-A;SAMHD1;IFIT1;IRF9
	R-HSA-877300	Interferon gamma signaling	176	4.88498e-15	SP100;STAT1;HLA-C;HLA-A;IFI30;PML;TRIM5;IRF1;TRIM14;TRIM25;B2M;TRIM21;GBP1;CD44;IRF9
	R-HSA-913531	Interferon Signaling	292	4.88498e-15	IFITM3;SP100;IFI6;UBE2L6;ADAR;IFI35;SAMHD1;IFI30;IFIT1;HERC5;TRIM5;TRIM25;B2M;TRIM21;GBP1;DDX58;STAT1;HLA-C;EIF2AK2;HLA-A;PML;BST2;IRF1;TRIM14;CD44;IRF9
	R-HSA-1169408	ISG15 antiviral mechanism	83	0.00264748	HERC5;STAT1;DDX58;TRIM25;EIF2AK2;UBE2L6;IFIT1
	R-HSA-936440	Negative regulators of DDX58/IFIH1 signaling	36	0.00269473	HERC5;DDX58;TRIM25;TNFAIP3;UBE2L6
	R-HSA-3000171	Non-integrin membrane-ECM interactions	61	0.0243727	ITGB5;COL5A3;TNC;ITGAV;AGRN
	R-HSA-3000170	Syndecan interactions	29	0.0122674	ITGB5;COL5A3;TNC;ITGAV
DOWN-regulated in ICB1299L807	R-HSA-2022090	Assembly of collagen fibrils and other multimeric structures	67	0.0239022	COL2A1;COL5A1;COL4A4;COL11A1;COL4A3;TLL2;COL9A2
	R-HSA-422475	Axon guidance	585	0.0491669	LYN;SHC3;UNC5A;EPHA8;MMP2;ST8SIA2;ANK1;EFNB1;COL2A1;NPHS1;COL5A1;COL4A4;SCN8A;COL4A3;DCX;PAK7;CNTN2;NRCAM;COL9A2;SCN5A;LHX4;PLXNA4
	R-HSA-1650814	Collagen biosynthesis and modifying enzymes	76	0.0311624	COL2A1;COL5A1;COL4A4;COL11A1;COL4A3;TLL2;COL9A2
	R-HSA-8948216	Collagen chain trimerization	44	0.0239022	COL2A1;COL5A1;COL4A4;COL11A1;COL4A3;COL9A2
	R-HSA-1442490	Collagen degradation	69	0.0239022	COL2A1;COL5A1;COL4A4;MMP2;COL11A1;COL4A3;COL9A2
	R-HSA-1474228	Degradation of the extracellular matrix	148	0.0304229	COL2A1;COL5A1;COL4A4;MMP2;COL11A1;ADAMTS18;COL4A3;TLL2;COL9A2;NID1
	R-HSA-6785807	Interleukin-4 and 13 signaling	212	0.0311624	SOX2;NOS2;MMP2;RHOU;RORA;FOS
	R-HSA-375165	NCAM signaling for neurite out-growth	71	0.0103178	COL2A1;NPHS1;COL5A1;COL4A4;ST8SIA2;COL4A3;CNTN2;COL9A2
	R-HSA-419037	NCAM1 interactions	44	0.00793889	COL2A1;COL5A1;COL4A4;ST8SIA2;COL4A3;CNTN2;COL9A2
	R-HSA-447043	Neurofascin interactions	9	0.0311624	DCX;NRCAM;ANK1
	R-HSA-3000171	Non-integrin membrane-ECM interactions	61	0.0438144	COL2A1;LAMA2;COL5A1;COL4A4;COL11A1;COL4A3
	R-HSA-447038	NrCAM interactions	7	0.0239022	CNTN2;NRCAM;ANK1
	R-HSA-383280	Nuclear Receptor transcription pathway	84	0.00793889	NR4A2;NR6A1;RORA;ESRRG;RXRG
