# Supplementary material for: Wnt activation as a therapeutic strategy in medulloblastoma
Source: Nat Commun. 2020 Aug 28;11:4323. doi: 10.1038/s41467-020-17953-4 (PMC7455709; doi:10.1038/s41467-020-17953-4)
Supplement: Supplementary file 4 — Supplementary Data 2 [file 41467_2020_17953_MOESM4_ESM.xlsx]

## Sheet: 21Files_HISAT_USCS_50percentMor
	BT853 vs. ICB1299	BT853 vs. SUMB002	SUMB002L807 vs. SUMB002PBS	ICB1299L807 vs. ICB1299PBS
MARCH1	-67.1322	-9.69886
MARCH2	2.29632	78.5502	3.14529
MARCH3	22.4356	4.35995	-3.50126
MARCH9		-3.0966
SEPT11		2.12154
SEPT3	-66.2173	-49.935	-3.85454
SEPT4	-5.30743	-92.3352	3.1303
SEPT6	-7.1717	5.61809	19.6648
SEPT7		2.4508
SEPT9	2.89652	2.35265
A1BG		2.29863
AACS		-4.26353
AADAT	-3.46934	-5.43331
AAED1	3.2355	2.71634
AAK1	3.00736	2.32422	-2.21441
AAMDC		4.12968	2.15102
AANAT	-62.1867	-66.5558
AARS2		-2.42742
AASDH	-2.42829
AASDHPPT		-2.14262
AASS	-10.8402	-4.08603	-2.30872
AATK	-28.0431	-32.4339
ABAT		-7.47062	-3.12595
ABCA4	10.3811	-16.0565
ABCA5		-6.11728	-5.24825
ABCA7	-6.29246	-6.94024
ABCB10		-2.04353
ABCB4		-10.884	-4.83105	-3.68306
ABCB7		-4.48826
ABCB8		2.17483
ABCB9	3.61698	4.91733
ABCC10	2.02314	4.02335
ABCC4	-2.84131	-7.76354
ABCC8	-311.454	-97.0862
ABCC9		-2.29464
ABCD1	3.02297	10.5985
ABCD4	-2.71679
ABCF2	3.29119
ABCF3	3.36735
ABCG4		-3.20867
ABHD11	2.19661	2.67619
ABHD12	2.1246
ABHD14A	-2.04011	-2.51899
ABHD15		-3.75672
ABHD16B	3.90923	5.47127
ABHD17C			-7.07229
ABHD2	6.86176	12.1933
ABHD3			-3.0633
ABHD4	3.64767	2.67871
ABHD5		4.88909
ABHD8	-2.24596	5.29847
ABI1		2.42729
ABI2	-2.17956
ABL2	-2.65413
ABLIM1	-5.67806	-33.612	-2.42945
ABLIM3	41.3004	406.72	3.03258
ABT1		-2.05457
ABTB1	12.9572	64.3462	2.00091
ABTB2	2.97722			2.24844
ACAA1	4.50795	3.98496
ACAA2	-4.40064	-2.99908	2.22919
ACADM	-2.05177
ACADS	2.034
ACADVL	2.03042	9.3253
ACAT1		-2.36443
ACAT2	-3.64392	-8.21005
ACBD3		2.56202
ACBD5		3.62281
ACBD6	-2.13638
ACBD7	-18.5401	-36.6011
ACCS	3.53263	2.46221	-5.85298
ACER3	-4.60926	2.57065
ACKR1	-304.428	-33.8568
ACLY	-4.35654
ACO1	2.5425	4.72935
ACOT13		2.94002
ACOT7		-2.5885
ACOT8	2.1086
ACOT9	2.57505
ACOX1		2.33391
ACP2	5.51829	7.14166
ACPP	15.3235	-8.812	-9.9543
ACSL3	-2.17876
ACSL4	4.02925	3.80505
ACSL6	-236.119	-215.347	-4.50668
ACTA2	529.233	5885.69	10.0886
ACTB	2.3025	2.32169
ACTC1	8.84254	-10.0965
ACTL6A		-2.93526
ACTL6B	-246.671	-246.301	-2.06273
ACTL8		-48.2589	123.853
ACTN1	20.3133	11.6154
ACTN2		-9.25064		5.04374
ACTN4	5.76352	12.7289
ACTR10	4.17466
ACTR1A	2.38397
ACTR2	2.09992	3.98899
ACTR3	4.71883	5.42162
ACTR3B	-4.37244	-6.91318
ACTR5		-2.39268
ACVR1		7.5535
ACVR1B	-3.22342	-3.7146
ACVR2A	-2.64228	-2.78425
ACVR2B	-6.98021	-19.0359
ACVR2B-AS1	-6.97929	-15.9887
ACY1	-2.12584	-2.82314
ACYP2	3.16977	4.36248
ADAM10	2.55557	2.64073
ADAM11	-11.9127	-17.0783	-2.74296
ADAM15	3.56298	3.27658
ADAM17	-2.75854
ADAM19		6.12755	5.21979
ADAM22	-31.2229	-10.8058
ADAM23	317.527
ADAM9	4.87732	12.272
ADAMTS13	-2.15405	6.09431
ADAMTS14	6.3793	5.43361
ADAMTS18		2.72397	-5.03562	-4.1723
ADAMTS3	-2.31257	-10.859	-2.697
ADAMTS9	-2.14916	6.69231
ADAR				2.00883
ADARB1		-3.88901
ADAT2		-3.05136
ADAT3	-3.90504	-3.65512
ADCK2	2.39868
ADCK3	-2.63862	-10.1008
ADCK5	2.65693
ADCY1	-4.00757	2.03718	21.0655
ADCY10P1		2.44111
ADCY2	-7.02107	-56.0045
ADCY3	-2.47432	-4.48604
ADCY6	4.07402	2158.96	14.7067
ADCY7	-6.58441	-3.02114
ADCYAP1R1	-583.787	-316.69
ADD1	2.83827	2.78769
ADD3	2.02285	7.34683	-2.16599
ADGRA2	3.7886	112.803	2.50306
ADGRA3	-8.77521	-8.41614
ADGRB1	-25.2282	4.01924	2.23749
ADGRB2	-8.32157	32.2004	2.45445
ADGRB3	-22.1045	-221.226	-2.11278	-2.01547
ADGRG1	-13.47	3.5481	2.54619
ADGRL1	-7.15594	47.9245	13.2169
ADGRL2	-3.22073		2.76065
ADGRV1	-236.499	-728.666	-3.3389
ADK	3.27903	2.47976
ADM2	-3.40516		3.3089	2.08176
ADM5	-9.75418	-7.69106
ADNP	-2.23927	-2.08737
ADNP2	-2.48326
ADORA2B	-3.1699	-6.5799
ADPRHL1	-3.60819	2.4368	4.39484
ADPRM	-2.39625
ADRA2A	-15.8563	11.6165	10.8808
ADRA2C	-17.1817	13.0494	2.89254
ADRBK2	-35.6487	-34.0434
ADSL		-2.72695
AEBP1	11.4474	1065.82	32.3741
AFAP1		101.432	3.76546
AFAP1L1			-4.46754
AFF1	-3.13201
AFF2	-8.85936	-18.237	-4.11947
AFG3L1P		-2.5813
AGA		2.42949
AGAP1	-5.0493
AGAP2	-21.0805		4.03943
AGAP2-AS1	2.43845	6.25549	4.47711
AGAP3		-2.46683
AGAP6	-2.02704
AGFG2	5.98416	3.1557
AGK	-3.92535
AGL	-2.12116	-3.86038
AGO2	2.59614
AGO3			-2.02701
AGPAT1		-49.9196
AGPAT3			-4.56587
AGPAT4	-4.29468	-5.30691
AGPAT5	-2.43099	-2.30808
AGRN	3.57725	5.33822	-7.38158	2.12126
AGTPBP1	-2.60956	-2.36343
AGTRAP		-2.41244		2.19038
AHCTF1	-2.44955
AHCY		-3.33631
AHCYL2	-2.62537
AHDC1		3.52291
AHI1			-2.28395
AHNAK	32.2515	241.052
AHR	288.764	58.9201	5.04818
AHSA2		4.25823
AIDA		3.35053
AIF1L	2.66991	2.08321	-3.83641
AIG1	2.39048	4.38236
AIMP2		-2.07373
AIP	2.13615
AIPL1	3.78966	-53.6874
AJUBA	12.8155	82.0421
AK1	3.78292
AK2		-3.61619
AK3		2.26454
AK4	5.10285	2.03553	-5.76043
AK9			-2.16505
AKAP1	-3.2937	-4.31665
AKAP10		2.17352
AKAP12	4.21536	65.402	4.32478
AKAP5	-5.59055
AKAP6		-3.02705
AKIP1	2.34477	4.7302
AKNA	-2.56964
AKR1B1	2.46013
AKR1B10		-8.15085	-3.61651	-5.95547
AKR1C3	14.3016	37.4563	3.8727
AKR1E2		13.4333	3.51434
AKR7A2		-2.13911
AKT1	2.03435	3.24149	2.31295
AKT1S1		2.49304
AKTIP	2.10752
ALAD	4.46904	5.23074
ALCAM	8.62982	31.6702		2.03534
ALDH2		31.506	5.62375
ALDH5A1	-3.21535
ALDH7A1	-3.27798	-3.60142
ALDOA	4.81657	2.75392
ALDOC	33.5592	-3.05074	2.11069
ALG1	3.83423
ALG10		-2.65427
ALG10B	-4.15862	-4.13382
ALG12	2.21592
ALG14	3.0013
ALG2	2.72674	4.4958
ALG3	3.11308
ALKBH2	-2.4201	-3.44526
ALKBH3	2.10582
ALKBH5		2.9134
ALKBH6	2.9	3.35599
ALMS1	-3.66015	-4.74093
ALPK1		5.72918	-2.53518
ALS2		2.14481
ALS2CL		9.01696
ALX1	-27.2158	-99.6378
ALX3	-2.139	-3.23836
ALYREF		-2.22735
AMBRA1		-2.32068
AMER1	-3.39355	-10.1547
AMER2	-255.044	-1639.27	-3.9583
AMFR	3.8397
AMH	-38.1084	-7.23409
AMIGO3		2.78734
AMN1	-2.45839		2.4189
AMOT	-2.19383	-2.048
AMOTL1		3.02812
AMOTL2	6.72521	9.99692	-8.44413
AMPD2	2.53503
AMPD3	35.1458
AMPH	-56.9216	-2.25385
AMT		3.73878
AMZ2P1	-2.47489
ANAPC13	2.3604
ANAPC2	2.19178
ANGEL2	-3.44688
ANGPTL2		8.79664	6.49979
ANK1		290.633	8.04312	-4.72085
ANK2	-3.55988	-2.60374
ANK3	-78.3187	-8.81349	-2.78126
ANKDD1A		2.65742
ANKEF1	2.16608
ANKFY1		2.8256
ANKH	3.70156
ANKIB1		3.98821
ANKLE1	-35.4565	-21.3517	3.0742
ANKMY1	-3.02035	-2.28294
ANKRA2		3.52401
ANKRD12	2.82725
ANKRD13A	2.03804	2.14213
ANKRD13B	-6.8005	-11.4208
ANKRD13D	2.92942	3.34098
ANKRD18B	2.2197
ANKRD24	-5.56591	3.70328
ANKRD28	2.54085	2.61761
ANKRD33B	-3.56229	-26.4776
ANKRD34A	5.88412	46.4123	2.58565
ANKRD36	-2.17672
ANKRD37	7.28265
ANKRD39	2.38374
ANKRD42	3.71303	11.1846
ANKRD44	-2.09692	3.90922	-2.98188
ANKRD46	-2.4594	-2.24419
ANKRD49	2.20808
ANKRD52	2.25169	6.35731
ANKRD54		2.58921
ANKRD6	-7.16933
ANKRD9	2.05176	3.09791
ANKS1A	-4.88924
ANKS1B	-5.75812		4.70192
ANKS6	-3.8544
ANO10	4.75762	12.9169
ANO2	-14.1836	-18.9424	-2.05346	-2.04208
ANO3	-49.8278	-15.4376
ANO5	-30.0958	-9.77771
ANO6		3.27758
ANP32A		-3.4584
ANP32AP1		-5.2457
ANP32B		-2.26582
ANP32E	-5.80882	-4.94047
ANTXR1		3.44824
ANTXR2	3.29478	16.6778	2.21195
ANXA11	7.82486	6.49591	-3.66941
ANXA2	9.54443	574.19	-3.93867
ANXA4	15.232	753.666
ANXA5	14.2141	23.282
ANXA6	3.99933	4.57539
ANXA7	2.42637	2.90734
AOC2		2.4653
AP1AR		-2.23876
AP1G2		28.5452	2.58013
AP1S1	2.79295	3.88208	-4.20125
AP1S2				-2.29982
AP1S3		8.81183	-11.5939
AP2A1	2.45445	6.27877
AP2M1	5.59742	2.6918
AP2S1		3.0151
AP3B1	2.49145
AP3B2	-122.679	-83.5535
AP3M2		2.13809
AP3S1	3.25163	2.20176
AP4S1			2.78568
AP5M1		-10.4527
AP5S1	3.38712	2.11319
AP5Z1	4.72182	3.40632
APAF1	-2.74201
APBA3		2.58567
APC2	-14.3529	-8.65558
APCDD1	-235.34	-65.7796
APEX1		-2.20972
APH1B	2.11158	-4.07218	-5.30779
APITD1		-2.66474
APLF	2.06153	5.31993
APLP2	2.26299	3.04804
APOBEC2	-2.53917	-55.7642	7.81372
APOBEC3F		3.15029
APOC1		-118.552	-3.89843
APOE	-2.56038	6.76209	3.03961
APOO		-2.74668
APOPT1	2.83151
APP	2.30154	3.0612
APRT		-2.37702
APTR	-2.32192
AQP3		-18.0475
AQP6	-12.5225	-24.3476
AQR	-2.03457
ARAF	2.47244
ARAP3	-3.27834	3.06674
ARC	-12.6305
ARCN1	3.61767	2.45746
ARF3	2.24848	2.05313
ARF4	3.36982	4.18405
ARF6	4.63916	4.91554
ARFGAP1	2.06488
ARFGAP3		6.00587
ARFGEF3	-2.93091	2.7675	-7.69449	-3.1675
ARFRP1	5.59969	3.48396
ARG2		-5.74773
ARHGAP1	3.85084	8.48578
ARHGAP10	2.74329	55.727	4.11447
ARHGAP15	-15.4229	-63.7		-5.04939
ARHGAP18	6.16346	12.0122
ARHGAP19	-5.2872	-7.65118
ARHGAP20		10.8624	-4.58183
ARHGAP24	27.5144	154.884	-5.13982
ARHGAP26	-3.8178	-11.2948	-9.72802
ARHGAP28	-50.112	-4.94251
ARHGAP29	233.83	78.5996	3.04163	2.15525
ARHGAP31		2.13873	-13.5243
ARHGAP32	-23.4743	-4.38567
ARHGAP33	-2.83304
ARHGAP4	-62.8102		4.04731
ARHGAP42		-3.31973
ARHGAP5	-3.7988
ARHGAP5-AS1	-5.25595		2.22069
ARHGAP9	-22.7597	-9.94928		2.28057
ARHGDIG	-5.37384	-59.4751	-12.7754
ARHGEF1		5.6895
ARHGEF10L	9.39936	701.292	2.65284
ARHGEF12	2.14289
ARHGEF17	5.33895	19.7226
ARHGEF2	-2.3672	2.33625	5.01254
ARHGEF28		2.32773
ARHGEF3	-4.40976
ARHGEF39		-2.63096
ARHGEF4	8.71587		-20.5807
ARHGEF40	6.86477	42.3153	5.5576
ARHGEF7		2.52396
ARID1A	-2.66192	-3.61338
ARID2	-2.54756	-2.64687
ARID3B	-5.10179	-33.0511
ARID4A	2.67229
ARID5B	16.7804	26.9451
ARL1	3.76441	3.777
ARL14EP	-2.11629
ARL2BP	4.73354	2.84499
ARL4C	5.29782	11.708
ARL4D	-3.64682	-3.27879	2.22615
ARL6		-2.66475
ARL6IP1	-3.36189	-2.74046
ARL6IP4	2.31171
ARL6IP5		3.7665
ARL6IP6	-4.32777	-3.34002
ARL8A		3.24633
ARL8B		2.55539
ARMC5	2.17583
ARMC6		-2.56332
ARMC9	6.43331	4.57519
ARMCX1	4.057	6.5301	3.10241
ARMCX2	109.849	196.788	34.0667
ARMCX3	7.4255	6.39855
ARMCX4		69.4651	2.16782
ARMCX5		5.53779	2.93064
ARMCX6	4.5817	11.7844	2.68996
ARNT2	-10.2469	22.629	3.72916
ARNTL		7.35903	-3.06306
ARNTL2	2.65721	6.2071	-5.19085
ARPC1B	12.4229	18.393	2.51911
ARPC2	6.52635	5.2203
ARPC3	2.25551	2.60629
ARPC4	2.92151	4.56018
ARPC5	2.89455	3.38039
ARR3	3.48513	-24.9641
ARRB1	-7.3376	-9.53287
ARRB2	-6.3199	-4.24771
ARRDC1	2.44467
ARRDC2		4.07505
ARRDC4	2.05031	4.91191
ARSA	7.82497	10.7188
ARSB	4.98855	8.93603
ARSD		18.0842	-8.10631
ARSG			-3.2942
ARSK	2.18609	3.47139
ARVCF	-3.71612	-4.43702
ASAH1	2.15321	3.3408
ASAP2	5.94305	5.74032	-2.89675
ASAP3	-12.754	-3.89111
ASB13	-5.43897	-7.04815
ASB16		3.21847
ASB4		-38.295
ASB6		2.28392
ASCC3		3.06132
ASCL1	-50.9354	-12.5593	5.44206
ASF1B	-2.82052
ASH1L-AS1		-2.16151	2.11886
ASIC1	-53.7019	-41.9536
ASIC2	-37.8605	-58.2872
ASIC3	-3.18015		2.77776
ASIC4	-18.7147	-155.79	2.13238
ASL	5.97422	2.5854
ASNS		-3.77065
ASPH		2.28918
ASPHD1		-2.69243
ASPHD2	-3.60843	-2.91133
ASPM	-8.52845	-5.7827
ASRGL1	-9.24576	-15.5305	-2.25859
ASS1	2.26765
ASTE1		8.50483
ASTN1	-43.2967	-24.025		-2.04743
ASTN2				-2.16459
ASUN	2.55342
ATAD2	-2.81119	-2.37892
ATAD2B	-2.25758
ATAD3A	2.05123
ATAD3B		-2.66094
ATAD5	-7.40604	-9.33123
ATCAY	-218.939	-90.5313
ATE1	-2.08052
ATF3		-2.88149
ATF5		7.52198
ATF7IP2		-3.32428
ATG101	3.10343	2.73267
ATG2A	2.16656
ATG3	2.19374
ATG4A	3.6963	4.2862
ATG5	2.04464
ATG7	3.95453	3.78511
ATG9A	3.16658	2.42232
ATG9B	-2.64041	-11.4506
ATHL1	3.95577	363.699
ATL1	2.94354	2.1964	-2.34649
ATL2	-2.56974	-2.19382
ATL3	3.65001	38.5485	3.57637
ATN1		2.60068
ATOX1	4.64277	2.26932
ATP10A	3.70692	17.0812	2.16306	3.1228
ATP10D	3.73312	48.3791
ATP11A		2.91088	7.4599
ATP11B		3.26799	2.80072
ATP11C	-3.90375	-5.11141
ATP1A1	2.70543
ATP1A3	-307.197	-602.889
ATP1B1	-2.09118
ATP1B2	-73.0296	-10.7432	3.14813	-2.6467
ATP1B3	2.55579
ATP2A1	-3.04205	-2.53816
ATP2A1-AS1		-2.40366	4.56718
ATP2A3	-88.0197	-105.356
ATP2B1	-2.53157	-4.09573
ATP2B3	-3.42517	-46.2465
ATP2B4	2.03178	18.9414
ATP2C1		2.08948
ATP5F1	2.02756
ATP5G2		-2.32569
ATP5G3	2.05312
ATP5J2	2.55014
ATP5L	2.28384
ATP6AP1	5.07054
ATP6AP2	5.17934	4.69439
ATP6V0B	2.91507
ATP6V0C	3.81304
ATP6V0D1	4.04408	2.65216
ATP6V0E1	11.2164	10.5226
ATP6V0E2-AS1	-2.84318	2.85402
ATP6V1C1	2.26233
ATP6V1D	3.4267	6.97837
ATP6V1E1	3.5937	4.69357
ATP6V1E2	-2.42321	-2.38037
ATP6V1F	2.91449	2.12971
ATP6V1G1	2.2116
ATP6V1H	3.82243	3.29796
ATP7B		-3.16871		-2.89234
ATP8A1	-19.4773	-12.4559
ATP8B2	2.18127	3.47496
ATP9A		2.32617
ATP9B		2.32941
ATR	2.11336
ATRAID	2.09351
ATRN	2.46223	2.42086
ATRX		-2.21089
ATXN1	31.4047	16.5801
ATXN7L3B		-2.5799
AUNIP	-4.32784	-5.60068
AUP1	3.09857
AURKA		-3.09942
AURKB	-7.73733	-7.51463
AUTS2	-232.043	-284.606
AVEN	6.15782	2.50058
AVL9	-2.7054
AVPI1	4.12534	3.34799
AZIN1		2.13787
AZIN2		2.67907
B2M	8.01874	49.981	2.05188	3.73444
B3GALNT2	-2.26907
B3GALT1	-14.8056
B3GALT2	-4.66458	-4.10685
B3GALT6	2.04661	2.25477
B3GLCT		2.17389	3.27044
B3GNT2		170.733	-2.10847
B3GNT5		42.959
B3GNT9	5.28434	68.1498	16.15
B4GALNT1		13.0861
B4GALNT3	-30.0925	-10.7981
B4GALNT4	-12.8278		2.78849
B4GALT1	4.79168	169.509	2.36187
B4GALT2	2.06172
B4GALT3		-2.41046
B4GALT4	2.19717	4.33823
B4GALT5	-2.34859	-2.30629
B4GALT6	-8.84198	-3.04436
B4GALT7	4.36233	4.26146
BAALC	-71.4476	-74.7562	-4.94253
BACH2	-82.5897	-26.6057
BAD	3.53635
BAG2		34.7221	4.11078
BAG3	8.0257	3.85627
BAHCC1	2.69011
BAIAP2	-2.53012	-4.67021
BAIAP2-AS1	-2.47139	-2.2087
BAIAP2L1	3.97702		-2.87144
BAK1	4.32269	2.22506
BAMBI	6.32738	4.0224		2.26864
BARD1	-4.13617	-2.36711
BARHL2		-153.87
BASP1	-2.37762	-2.12809
BATF2	12.0503			8.76466
BATF3	-5.17675	-3.34396
BAX		2.56394
BAZ1A		-3.1084
BAZ2B	-2.0423	-4.39624
BBS12	2.87822	3.3018
BBS4	-2.36662
BBS7		2.34671
BBS9	2.34728
BBX	2.96447	3.09424
BCAP29	2.57023	3.01083
BCAP31	3.64482
BCAR1	4.63029	7.97004
BCAR3		54.0019
BCAS3	2.45848	4.77404
BCAS4		4.58297	2.39754
BCAT1	-42.0089	-56.296
BCCIP		-2.9568
BCDIN3D-AS1	-6.06773
BCHE	-125.438		-18.5284
BCKDHA		-2.20367
BCKDHB	-2.48124	-2.53032
BCKDK		2.22772
BCL10	5.19687	4.77625
BCL11A	-11.8151	-43.484
BCL2	-9.22329	-2.82745	-9.60103
BCL2L1		2.1751
BCL2L11	-7.42889	-6.42825
BCL2L13	2.29378
BCL2L2	2.80741	4.27008
BCL6	21.2378	12.9957
BCL7A	-10.0147	-13.7524
BCL7B	2.32733	2.45837
BCL7C		2.60515
BCL9	-3.70549	-2.54701
BCL9L	10.2894	15.16
BCOR	-3.43196	-3.08286
BCORL1			2.128
BDH2	2.24246
BEND3	-3.89747	-7.0675
BEND3P3	-7.74257	-5.1934
BEND4	-411.853	-180.861	3.43048
BEND5	-99.0542	-34.8252
BEND6	2.90391	30.1622
BEND7	-2.67409
BET1	4.42083	2.62994
BET1L	2.84834	4.87818
BEX1	-3.78158		5.69031
BEX2	-2.2324	-40.7693		-2.96364
BEX4		-2.00671
BGN	467.745	11650.8	22.8893	3.30317
BHLHE40	18.9454	54.597	10.8603
BICD1	-4.55614
BID		13.8892
BIN1	5.73817		4.17989
BIN3	3.05387	2.54617
BIRC2	3.3861	5.61053
BIRC5	-5.66739	-6.02225
BLCAP	2.66993	3.82833
BLM	-8.27876	-8.92047
BLMH	-3.08338	-5.01365
BLOC1S1	2.61274
BLOC1S3	2.36918
BLOC1S6		2.02856
BLVRA	2.01953	208.406	38.7339
BLZF1		3.91499
BMF	-16.8121	-2.56539		-2.5906
BMP1	9.85192	25.8704	-2.05128
BMP8B	-6.04195	-36.299		-5.8865
BMPR1A	-2.84626
BMPR1B	-3.36004	-16.3159	-4.43198	-2.103
BMPR2		3.57005
BNIP3	4.07701	4.65103
BNIP3L	2.30144	3.74142
BOC	2.30311	4.14157
BOD1		-2.60559
BOD1L1		2.48782
BOK	3.45264	24.9424	15.6155	2.00134
BOLA1		2.26119
BOLA3	2.91193
BOLA3-AS1		-3.28236
BOP1		-2.88067
BORA	-3.81773	-2.57858
BPGM	5.54677	5.43134
BPHL		-2.23587
BPTF		-3.05864
BRCA1	-3.30179	-3.38876
BRCA2	-5.77272
BRCAT54	2.67852	-16.9865	-2.86076
BRCC3		-2.16603
BRD2		-4.93124
BRD3	-2.07099	-2.44693
BRD7		-2.36994
BRE		2.27359
BRF2	2.68307
BRI3	8.71232	2.65557
BRI3BP		-5.19777
BRINP1	-26.1218	-112.65	4.84846
BRIP1	-5.12601	-2.5432
BRIX1		-2.80783
BRK1	3.20963	2.2143
BRMS1	3.79538
BROX		2.26822
BRSK1	-4.62429
BRSK2	-88.0198	-115.359
BRWD1	-2.24387
BRWD3	-2.53125	-3.38391
BSN	-16.4744	-20.4271
BST2		93.4689		3.87448
BTBD10		3.82802
BTBD11	19.7792		2.64645
BTBD6	2.68061
BTBD9			-2.41226
BTD	6.43671	9.42544
BTF3		-2.47196
BTG1	6.30691	4.83311
BTG2	-2.16377		2.27497
BTG3	-4.00782
BTN2A1	3.29665	2.7995
BUB1	-2.86541	-3.10571
BUB1B	-8.21876	-7.52369
BVES		3.36973	4.20842
BZRAP1	-678.464	-550.891
BZW1	2.09596	2.67645
BZW2		-3.53759
C10orf10	205.494	9.01361		-2.93388
C10orf2	-3.74413	-5.30995
C10orf32		2.54834
C10orf35			-4.63888
C11orf24	5.46387	5.47085
C11orf54	-3.44849	-3.8752
C11orf68	11.0504	10.2917
C11orf71		-2.1151
C11orf95		4.22506	2.95442
C11orf96	6.00715	14.1583
C12orf10	2.01593
C12orf4		2.56263
C12orf73		-2.90324
C12orf75	5.68256	5.02621
C12orf76	-2.30115
C14orf119	2.75106	2.34988	3.26463
C14orf132		1487.2	29.6192
C14orf159	2.15581
C14orf169	368.184
C14orf28	3.86119	9.83612
C14orf37	4.93987	-2.60101
C14orf39		-56.2725
C14orf79		6.59629
C14orf93	-2.8582	-2.94445
C15orf39	2.2233
C15orf41		3.28189
C15orf52	47.4285	168.34	-2.07613
C15orf57	2.30894
C15orf61	-2.19883	-5.25146
C16orf13	2.1347
C16orf52		2.67545
C16orf59	-3.46018	-5.18757
C16orf62		28.4156
C16orf95	2.60142
C17orf100	-2.86055
C17orf104	-4.28579		6.08788
C17orf51	2.02036	-2.17964
C17orf53	-2.06247
C17orf58	-2.21845	-3.69711
C17orf59	2.94105	3.05711
C17orf75	-2.3865	-3.13864
C17orf80	-2.53365	-2.08674
C17orf85	-2.15811
C17orf97	-2.29405
C18orf25		2.6781
C18orf8	2.54686
C19orf12		2.35186
C19orf24	3.09435
C19orf25		2.17628
C19orf47		2.33911
C19orf48		-2.27211
C19orf68			2.11422
C19orf71			3.58386
C1D	2.14868	2.06575
C1GALT1		2.26902
C1GALT1C1	4.15854	2.24344
C1orf106	-19.7484	-142.263	-11.0719
C1orf109		-2.27537
C1orf112	-3.22881
C1orf115	-11.3143		-3.37167
C1orf122	2.00903	2.05117
C1orf198		2.9224
C1orf21	-28.308	-23.7933		-2.14394
C1orf216		2.90458
C1orf226	-103.134	-38.6922		-2.22535
C1orf233			2.80566
C1orf35		-2.09386
C1orf50	2.43346
C1orf61	-117	-34.1397	-3.94936
C1orf74	-3.52631
C1QBP	-2.57426	-2.96646
C1QL3	-63.0039	-7.78882
C20orf194	3.34136	6.97682	2.29588
C20orf96	-3.02381	-6.02548
C21orf2		4.87381
C21orf58	-5.03947	-2.1732
C21orf91	-11.7395	-4.07
C22orf23	3.44487	8.47384
C22orf34		-132.47		-2.16994
C22orf46	-2.58034
C2CD2	5.20256	4.81352
C2CD2L	4.24236	2.54859
C2CD4C	-27.3728	-15.8839	-8.48916
C2CD5	-3.25977	-2.13148
C2orf42	2.01425	2.32497
C2orf68	-2.67165
C2orf71	-57.6898	-656.047		-2.08045
C2orf74	2.92459
C2orf76		2.00164
C3		26.6628	3.05908
C3orf14	-3.8723	-3.13816
C3orf17		-2.23183
C3orf18		2.35207
C3orf33		2.27602
C3orf38		2.53926
C3orf52	9.49749	-16.4185
C3orf58	-30.5089
C3orf67		-4.4394
C3orf70	-15.401	-3.61163	2.16863
C3orf80	-4.90127	-15.597	2.02255
C4orf3	4.7763	3.94852
C4orf32	6.50092
C4orf33		4.18222
C4orf48		3.63849
C5orf15	2.70649	2.13949
C5orf24		2.08987
C5orf28	3.0996	4.1488
C5orf30	-2.08437	-2.35805
C5orf63	-5.38106
C6orf1	3.31118	6.36223
C6orf203		2.61019
C6orf226		3.36035
C6orf62		2.78386
C6orf89		2.46161
C7orf13	2.90227	2.13465
C7orf25	2.32073	6.04573
C7orf31		-3.71506
C7orf43		2.70566
C7orf55		-3.23538
C7orf60		3.62137
C7orf73		2.14328
C8orf37	-2.32381
C8orf46		-59.8149
C8orf58	4.17971	29.3921	2.84483
C8orf88	-2.92969
C9orf156	2.50007
C9orf16		3.47201
C9orf172	3.64579	5.59644
C9orf3	8.92868	11.1536
C9orf40	-2.10526
C9orf64	-2.1928	55.8956
C9orf69	3.1241	3.70478
C9orf72	-14.9938	-9.55732
C9orf78	2.14055
C9orf89	2.68228	4.25289
CA11		3.17711	2.19339
CA12	225.259	-5.13267	-17.6894
CA4	-654.957	-134.617	4.67386
CA5B	5.68341	5.33818
CAB39	2.18475	2.65284
CAB39L	3.09525	-3.44988	-2.18731
CABLES1	-15.6499	-131.534	-2.96028
CABP1	2.27561
CABP7	-246.587	-4.46382	25.0994
CACFD1			-2.31312
CACHD1	-16.6852
CACNA1B	-254.476	-530.917
CACNA1F	-106.941	-552.111
CACNA1G	-2459.82	-27.4493	3.85451
CACNA2D1	-3.92436
CACNA2D4	-74.9923	-56.8434	6.85099
CACNB2	-14.9603	-24.6943
CACNB3		6.3012	-3.30109
CACNG4	-623.76	-13.9213	5.44986
CACYBP	-2.79112	-3.92663
CAD		-3.63337
CADM1	-102.13	-84.7218
CADM3	-411.156	-148.112
CADM4			-2.33065
CADPS	-34.0588	-28.6557
CADPS2		2.05402
CALCB		-169.103
CALCOCO1	3.1804	3.63335
CALCOCO2	2.26632	2.22713
CALD1	22.1919	31.9221
CALHM2	31.4753	24.5198
CALM1		3.92032
CALM2	3.19945	3.76172
CALM3	-2.14129
CALML4	-2.97502	-6.53293
CALU	9.95099	11.5427
CAMK1		3.47846
CAMK1D	-5.04841	3.93734	6.7389
CAMK2B	-5.63843	-19.219	11.5298
CAMK2D	2.30352	8.74776
CAMK2G	2.29802	2.52395
CAMK2N2	-2.79868
CAMK4	-40.8222	-10.4668
CAMKK1	-45.7472	-23.3863
CAMKMT				-2.9407
CAMKV	-1253.54	-2675.35
CAMSAP3	-277.74	-177.868
CAMTA1	-2.38706	-2.21935
CAMTA2	2.26393	6.41981
CAND2	-3.54003	-3.39465
CANT1		2.36637
CANX	2.27019
CAP1	3.66183	5.48625
CAP2		92.7676	15.1283
CAPN1	4.24754	9.42836	2.17287
CAPN14	-5.19391	-2.71194	2.34328
CAPN15		-2.05758
CAPN2	7.89426	10.7556
CAPN5	4.85963	215.088	10.5569
CAPNS1	2.80173	5.06475
CAPS		5.36622
CAPZA1	2.88873	2.45431
CAPZA2	3.21415
CARD14	-4.76433	-2.55505
CARD8	-3.44572	2.00193
CARF	-4.76555
CARHSP1	-2.42863	-2.24381
CARKD		2.22042
CASC10	-8.6434		2.13911
CASC3		-2.17878
CASC4	2.22682	4.10338
CASC5	-9.15793	-3.69138
CASC8		-2144.39
CASKIN1	-71.4927	-208.344
CASP3		2.46758
CASP6	-2.97412
CASP7	6.0824	11.041
CASP8AP2	-2.00664
CAST	4.7361	4.32125
CASZ1	-25.1244	-26.5683
CAT	3.95756	3.68937
CBARP	-3.23653
CBFA2T2	-4.89048
CBLN1	-479.989	-1312.55	-2.48887
CBR1	3.25551	2.88193
CBR3	3.96573	18.6539	-5.36004
CBR4	-4.52372	-2.49912
CBS	-4.29359	-13.3111
CBWD1		-2.5858
CBX1	-5.4397	-3.37826
CBX2	-55.146	-24.8857
CBX3	-2.34252	-3.39725
CBX4		5.24337
CBX5	-2.38481
CBX6	5.303	6.33717
CBX7	4.31409	6.45399	-4.36316
CBX8	-2.6543	-2.65435
CBY1	2.37682
CC2D1B	3.10592	3.09302
CC2D2A	2.81379		-5.40797
CCBL1	-3.3662	-3.5176
CCBL2	-3.20196	-2.26135
CCDC101		-3.02591
CCDC103		32.6202
CCDC109B		2.74332
CCDC115	3.15798
CCDC120		-2.04936
CCDC121	-7.63836	-7.10372
CCDC126		2.39607
CCDC127	3.63087
CCDC130		2.25589
CCDC136	-2.51596	2.95859
CCDC138	-6.34669	-7.51865
CCDC14	-3.71096	-3.09002	-2.56025
CCDC141		-95.5483	-6.44149
CCDC144NL-AS1		-125.403	-11.8637
CCDC149		34.2595
CCDC15			2.3056
CCDC150	-7.68886	-3.93036
CCDC159	3.59885	6.97362	2.81159
CCDC167		-2.70171
CCDC171	-2.51927
CCDC177	-117.195	-29.7458
CCDC181	-5.66831	-18.8355
CCDC22	2.65886	-2.121
CCDC24	2.10403	4.5679
CCDC34		-2.16116
CCDC39	-10.996	-5.08334
CCDC40	-2.07025	-3.08233
CCDC50	4.09651	4.44928
CCDC53	2.06329	5.00943	2.05333
CCDC58		-5.16473
CCDC64	-7.31586	-68.4111
CCDC66		-2.31503
CCDC69	3.50681	20.5609	3.42216
CCDC71			2.18194
CCDC71L	4.49182	4.07074
CCDC77	-3.41153	-3.45697
CCDC78		-4.3908
CCDC8	16.4972
CCDC85A		-85.7808
CCDC85B	3.16649
CCDC85C	-16.2295	-32.7157
CCDC86	2.53601	-3.42221
CCDC88A	-2.04971
CCDC88B	-6.93708	-22.2623
CCDC88C	-204.564	-102.249
CCDC90B		2.44955
CCDC91		5.65677	2.43525
CCDC93	-2.87457
CCDC94		-2.67529
CCHE1	-96.1712	-54.5699
CCL26	-10.0635	-5.87369	-11.2249
CCM2	3.01562	4.24743
CCNA2	-3.27913	-3.80691
CCNB1	-2.13848	-3.34828
CCNB1IP1	-3.04856	-6.0105
CCNB2	-3.70286	-6.89931
CCND1	7252.06	141.536	-6.05802
CCND2		729.462	9.76614
CCND3	6.58698	3.48161	4.00182
CCNDBP1	3.91528
CCNE2			-2.21767
CCNF	-2.65445	-5.43319
CCNG1		-2.96233
CCNI	-2.74729	-2.11057
CCNJ	-2.45844	-10.0255
CCNJL	-62.6437	-4.52006	5.62614
CCNT1	-2.02735
CCNT2-AS1	-7.13487	-7.01965
CCNYL1	2.92835	4.03012
CCNYL2	-32.2646	-9.68714
CCP110	-3.44117
CCPG1	2.97714	9.59394
CCR10		2.63147
CCS	2.19757	2.1595
CCSER1	-36.0479	-21.6706
CCSER2		3.29115
CCT2		-2.24171
CCT3		-2.05481
CCT6A		-2.11088
CCT6P1	-2.11565	-2.35403
CCZ1		-2.05904
CCZ1B		3.59796
CD151	19.4096	7.16983
CD164	2.08835	7.02652
CD27-AS1	60.6768
CD2AP		2.4601
CD320		-3.53399
CD4	189.559	14.904	-3.69397
CD44	1042.87	50.0502		5.81734
CD46	3.2002	2.40006
CD55	45.7739	-3.47993		2.17411
CD58	3.03997	5.51044	-2.0609
CD59	40.5035	70.0194
CD63	11.0853	6.0074
CD68	11.984	39.3077		2.29086
CD81	7.45766	7.21002
CD82	50.4027	1166.09	135.174
CD83		20.6683
CD9	11.1257	25.9852
CD99L2	2.14901	2.68108
CDADC1	2.22998	2.60076
CDC14A		-11.0963
CDC14B		2.95634
CDC16		3.04482
CDC20	-2.80392	-5.55528
CDC25A	-3.33551	-7.80334
CDC25C	-4.82836	-8.59835
CDC37L1		4.57052
CDC40	-2.02563
CDC42BPB		2.38474
CDC42BPG	-9.01694	-9.53896	-2.14338
CDC42EP2	18.3696	6.40019
CDC42EP3	2.68388	6.01126
CDC42EP4	-2.68839
CDC42SE1		2.8517
CDC45	-2.5639	-3.10679
CDC6	-2.05186	-2.23558
CDC7	-6.31102	-7.10241
CDC73		2.66571
CDCA2	-3.48618	-2.41225
CDCA4	-2.02997	-2.09896
CDCA5	-2.49529	-2.84891
CDCA7	-11.2687	-17.1042
CDCA7L	-8.42507	53.3015	31.9019
CDCA8	-2.58691	-4.73807
CDH11		1125.4
CDH15		-14.6183	8.12111
CDH2	-12.7599		3.16972
CDH22	-190.166	-42.0618	2.328	-5.12659
CDH24		2.16728
CDH8		-43.6696	-2.51228	-2.82221
CDHR1	-3370.7	-1456.89
CDIPT	3.62914
CDK1	-4.04499	-3.81342
CDK14	-5.79662		4.17866
CDK19	-2.42999
CDK2AP1	2.34762	6.64167
CDK2AP2	5.23109	2.48428
CDK4		-2.52282
CDK5R1	-27.4373	-7.18745
CDK5R2	-74.9775	-136.854
CDK5RAP2	-2.40558
CDK5RAP3		2.00089
CDK6	-4.8457
CDKAL1	-2.85661	-3.91602
CDKL3		2.92728
CDKN1A	14.044	7689.85	4.67957
CDKN1B	-4.99528
CDKN2A		-3.54221
CDKN2AIPNL	-2.51907	-2.55792
CDKN2B	36.1053	11.5363		3.86789
CDKN2C	-3.98942		-2.96792
CDKN2D			-2.31172
CDKN3	-6.67043	-2.84659
CDON	-8.94384	-5.18447
CDPF1		2.11076
CDR2		2.05409
CDR2L		2.46437
CDS1				-2.38656
CDT1	-2.45689	-9.58054
CDV3		-2.00684
CEACAM19		2.64862
CEBPB	20.2457	12.9966
CEBPG	-2.76598
CEBPZOS		-2.03288
CECR2	-257.122	-410.378
CECR5		-3.51386
CECR6	-21.4396	-39.6174
CECR7	-143.797	-52.2648
CELF1		-2.20306
CELF2	-4.30067		6.27892
CELF3	-515.689	-780.662
CELF5	-4.05832	4.88028
CELF6	-8.41059	-10.2225
CELSR2	-2.20002		2.28533
CELSR3	-41.9646	-9.47964
CEND1	2.69267		2.90287	2.28598
CENPA	-8.23834	-6.15143
CENPB	3.7404	2.91491
CENPE	-3.73428
CENPF	-11.1833	-9.07093
CENPH	-6.26752	-6.10986
CENPI	-4.25575	-4.2821
CENPJ	-2.58127
CENPM		-3.31198
CENPP	-3.08804	-3.54689
CENPT	2.94081
CENPU	-2.39677
CENPV	-22.7542	-21.6432
CENPW	-2.49655	-3.93732
CEP104	2.30214
CEP120	-8.74335
CEP128	-8.64832	-4.51873
CEP152	-3.75884	-2.73475
CEP350		-3.26061	-2.01195
CEP44	-2.17526
CEP55	-2.01229
CEP57		-2.54341
CEP70	-3.44526
CEP72	-2.48463	-3.31348
CEP78	-2.90521	-2.59224
CEP83	-2.64284	-2.95417
CEP85	-5.66481	-8.48673
CEP85L		-2.01843
CEP89	2.44992	3.33839
CEP95	-3.74324	-4.36119
CEPT1	2.22245
CERCAM	12.6732	26.9102
CERK		45.3409	79.3473
CERKL	-3.91577
CERS1	-5.9744	-7.34034	-2.29723
CERS2	2.31999
CERS4	-8.46885	-14.5325
CERS5	3.55348	4.32885
CERS6	-3.82197	-3.20607
CES3	-14.8484	-10.9887
CES4A		-47.2957	-2.59896
CETN2	3.79022	2.54055
CETN3	-2.06884
CFAP126	-8.81758
CFAP36		2.19491
CFAP44			-3.20519
CFDP1		-2.85086
CFL1	2.32488
CFL2		4.52155
CFLAR		146.134
CGN	-42.155	-19.3196
CGNL1		7.41251		-2.8348
CGRRF1	2.44029	2.5088
CHAC1	5.32793			3.08845
CHAC2	-2.08565	-2.85769
CHAF1A	-3.28716	-3.06769
CHAF1B	-5.79179	-4.4316
CHCHD3		-2.10834
CHCHD6		-2.72514
CHCHD7	9.77286
CHD1	-2.13827	-3.13589
CHD3	-2.26822
CHD4		-2.43525
CHD6	-2.08605
CHD7	-12.4061	-29.3753
CHDH		-26.7283
CHEK2	-2.34478	-2.51711
CHERP	-3.20763	-2.66609
CHFR		29.3005	7.46895
CHGB	-302.948	-275.233	2.65968
CHIC1	4.80634	3.56639
CHIC2	6.62347	5.73315
CHML	-2.80379	-3.55896
CHMP1A	2.07305
CHMP1B	2.11841
CHMP2A		2.0827
CHMP2B	2.70225
CHMP4A	2.27975	3.25012
CHMP4B	3.76938	2.14675
CHMP5		2.21702
CHMP7		2.79158
CHN1	-6.16904	-42.3151	-2.07598
CHN2	-803.488	-56.7779
CHP1	2.28922
CHPF	7.18516	19.2622
CHPF2	10.2236	10.1491
CHPT1	4.08109	2.05988
CHRD		-5.74276		-3.92095
CHRDL1	-84.8482		10.9899
CHRM4	-237.703	-11.7417
CHRNA1	-81.6929	-63.2618	6.37646	-5.71903
CHRNA3	-630.352	-54.6093	4.21836
CHRNA5	-12.085	-15.1293
CHRNA9	-9.28777	-327.455	-4.82011	-3.69214
CHRNB1	-3.64439
CHRNB2	-446.537	-164.446
CHRNB4	-476.115	-16.0888	7.76911
CHRND		-128.807	14.3793
CHST10		-4.33583
CHST11	13.0076	10.7133	3.97304
CHST12	2.24618
CHST14		2.20608
CHST2	5.87754	7.99804	-6.31708	2.36094
CHST3	12.952	805.798
CHST7	40.3044	37.0409	2.69442
CHSY3	7.65187		-6.02077
CHTF18		-2.54221
CHURC1		2.79735
CIART	3.35082
CIB1	6.42314	5.19935
CIB2	-2.56624	-2.72323	-2.71211
CIDECP	6.20984	8.05148
CILP2	-3.54204	4.86223
CINP	2.67768	2.27932
CIR1	2.68383
CIRBP	-2.43082
CIRBP-AS1		4.16677
CIRH1A		-2.2462
CISH	-21.4867	-21.3145
CIT	-3.5158	-4.07867
CITED1	-11.1042	-77.1114
CITED2	36.9677	32.9198	-2.32245
CKAP2	-3.69892	-2.99158
CKAP4	3.64582	6.85979	-2.18113
CKAP5	-2.21857	-2.18386
CKB	-15.3801	-59.0487
CKMT1A	-61.3976	-87.1403
CKMT1B	-72.4495	-109.65
CKMT2-AS1	-3.21001
CKS1B	-2.48308	-2.85156
CKS2		-3.09565
CLASP2	-2.22744
CLCN2	-2.13367	-8.92099
CLCN4	-15.1813	-44.6259
CLCN5	-3.44547	-9.59256
CLCN6	-5.17773	-4.27041
CLDN11	6.21532
CLDN19	-7.4841	-32.8972
CLDN3	-4.34192	-160.608	-7.65415
CLEC11A	24.4671	116.622
CLEC2D	-2.52696	-3.29708
CLGN	-49.8016	-15.8643
CLIC4	2.23573	2.19671
CLIP1	2.03096	4.29033	-2.39852
CLIP2	3.22864	47.1063
CLIP3		8.86976
CLIP4	5.35517	12.0264
CLK4		2.21982
CLMN	-12.6509	-58.0214
CLN3	2.10559
CLN5	2.58053	4.42495
CLN6		-4.41239
CLNS1A	-2.33669	-3.48947
CLOCK		2.62075
CLPB	-2.43586
CLPTM1	2.48853	4.68094
CLSPN		-2.33734
CLSTN2	-3.27805	21.1282
CLTB	18.0765	33.8199
CLTC		2.34511
CLTCL1	2.24324	2.99728
CLU	-42.2146	3.40794	6.98956
CLVS1	-119.129	-19.6812
CMBL	-2.17919
CMC4	2.03341	2.02399
CMIP	-4.49059	-4.61113
CMPK1	2.53843	4.29048
CMSS1		-10.8083
CMTM3		3.23829
CMTM6	3.40563	4.61537
CMTM8	-19.8805	-34.0013
CNBP		-2.8422
CNDP2	2.24846
CNEP1R1	3.99488	4.62873
CNFN	-22.5373	-9.84657
CNGB1	-8.37238	-81.1995	-4.68703
CNIH2		2.18202	3.5488
CNIH4		-2.27724
CNKSR1	-2.77339	-11.8918
CNKSR2	-37.2065	-165.492
CNKSR3	-53.4556		3.76716
CNN3		2.06089
CNNM1		-83.1641	-4.95929
CNNM2	2.231
CNNM3		-2.83783
CNNM4	-3.19534	-2.00995
CNOT1		-3.54229
CNOT6	-2.82692	-4.52959
CNPPD1	2.19948
CNPY2	4.00901
CNPY4		3.37486
CNRIP1	3.77235	-3.40749
CNTFR	-214.942	-382.607	-4.09845
CNTLN	-3.41809
CNTN1	-1287.67	-195.955	5.00798
CNTN2	-12.8707	-16.4189		-3.34495
CNTN3	-4.79457	23.0476
CNTNAP1	2.12901	5.96082
CNTNAP5	-271.044	-26.8242	2.69408
CNTRL	-4.5847	-4.13167
COA7	-2.18538	-3.49185
COBL	-747.482	-399.558
COBLL1		3.05886
COG2		-2.3435
COG3		2.40293
COG6	3.57247	5.79832
COG7		2.18855
COL11A1	5.66245	327.063	2.72923	-2.82286
COL16A1	2.45874	29.1751	11.6677
COL18A1	366.879	221.368
COL1A2	3104.87	5110.74
COL25A1	-129.957	-7.70028
COL27A1		697.922	143.593
COL2A1	-64.6802	-175.393		-3.10112
COL4A3	-28.0789	-10.8767	-3.43749	-3.9956
COL4A4	-7.65084			-2.45696
COL4A5	5.4696	15.9973
COL5A1	479.797	108.944	10.6231	-3.03942
COL5A2	377.611	43.9984	-11.9444
COL5A3	474.216	7445.16	16.4324	9.17353
COL6A1	136.725	387.981	4.03535
COL7A1	593.894	570.457	2.17691	2.58875
COL9A2	-43.0791		2.88111	-2.18362
COL9A3	-8.14615	4.40653
COLEC11		-86.4645
COLGALT1		2.03215
COLGALT2	-6.6755	-5.56046
COLQ	2.44745
COMMD1	3.28633	2.4914
COMMD3	2.04825
COMMD6	2.29686	2.26239
COMMD7	3.45843	3.2337	-5.10063
COMMD8	2.95679	2.70908
COMT	3.27814	2.50525
COMTD1	2.21692	-5.47532	-2.1966
COPA		2.44496
COPB1	3.18294	3.29392
COPB2	3.01612	2.16034
COPG1	3.90834	3.10853
COPG2	-3.3959	-2.09421
COPRS	3.16514	2.11942
COPS7A	2.75982	3.3798
COPS8		2.00524
COQ10A	-2.2984	-2.05693
COQ10B	3.33579	5.09084
COQ3		-2.1179
COQ4	2.3118
COQ6	2.40526	2.92748
CORO1A	-5.57995	-5.09421
CORO1B	3.94145	4.53042
CORO1C	2.5073	2.34737
CORO2A	-4.80051	-8.23298
CORO2B	-2.20431
CORO6		5.76122	2.04056	-2.01784
COTL1	6.84869
COX10-AS1	-6.97416
COX11		-3.74277
COX14	2.3448
COX17	2.3467
COX5A		-2.22034
COX7B		-2.06809
CPD	-3.70101
CPE	-27.4385	-9.59431	-2.75836
CPEB2	9.30437	308.223
CPEB4		2.224
CPLX1	-88.9285	-236.316
CPLX2	-3399.82	-3.23836	3.13069
CPLX3	-510.688	-299.428	7.00029
CPNE7	6.76366	-5.66042
CPNE8	94.6445
CPPED1	5.81123	5.02857
CPS1	-8.15512	-8.49759	-2.62644
CPSF3	-2.04922
CPSF4	-2.29854	-3.27605
CPSF6	-2.97659	-2.52162
CPT1A	4.78355	14.0984	-11.6132
CPT1B	-4.555	-2.36215	-2.0625
CPT1C	-2.98953
CPTP	2.64814	4.18616
CPVL	-4.90853	-123.905		-2.8713
CPXM1	-123.355	-19.4785	-10.2132
CRABP2	-2.25173		-5.33565
CRACR2A	5.09409	-8.97889
CRACR2B	2.70428	-6.63986
CRADD	4.84862	7.82656
CRAT	3.51587	10.4048	2.44945
CRB1	-62.1968	-105.971
CRB2	-13.5445	-193.557		3.12257
CREB3	6.93624	10.7225
CREB3L1	57.4336	1264.62	6.38356
CREB3L2	3.21837	6.68296
CREB3L4	-3.33083	-8.50503
CREB5	-12.4868
CREBRF	2.52355	3.38843
CREG1	4.82265	3.27368
CRELD1	3.13756	2.01247
CRELD2	6.18597	4.56925
CRIM1	76.278	10.6067
CRIP2	26.9225	26.2112	-2.27509
CRISPLD1	-168.225	-17.0909
CRK	-2.89607
CRLF3	-3.92359	-2.18902
CRMP1	-18.6042		17.2238
CRNDE	-2.00319		-7.3425	-2.82062
CROCC	-5.58042	-25.776
CROCCP2	-2.44311	-6.30748
CROCCP3	-4.15564	-2.55939
CROT	3.6248	19.6167	-2.22854
CRTAP		2.05401
CRTC3	-2.57663
CRX	-450.753	-51.8096	8.28
CRY1		-3.05963
CRY2	2.66121
CRYBB2P1		2.09998
CRYBG3		-7.63532
CRYZ		4.3885
CS		-2.5213
CSAD	2.67594	7.58621
CSAG1	-6.03772	-144.97	-3.7483
CSDC2	-115.796	-5.09254	10.1065
CSE1L		-2.03115
CSF1	195.572	88.9973		2.15064
CSGALNACT2		3.0801
CSK	2.59784
CSNK1G1	-3.04322
CSNK1G3	-4.82112
CSPG4	31.5618	212.426	4.38909
CSPG5	-61.3281	-33.7295
CSRNP1		9.35458	2.38949
CSRNP2		2.58138
CSRNP3	-74.1034	-9.67585
CSRP2	-2.98585
CST3	10.9611	9.52873
CSTB	6.64313	5.562
CSTF2		-2.94919
CSTF3	-2.67187
CTBP1-AS2		3.44967
CTBP2		-2.21911
CTC1	-2.22862
CTC-338M12.4	-2.79766	-3.24506
CTCF		-2.2865
CTDNEP1		2.11338
CTDP1	2.15191
CTDSP1	3.08292	9.47248
CTDSPL2	-3.50115	-2.24618
CTH		-15.621		2.12611
CTIF	2.36972	2.44602
CTNNA1	2.98786	3.33226
CTNNBIP1		-2.3229
CTPS2		8.73854	5.10036
CTRL		-7.88784
CTSA	8.43448	5.53432
CTSB	10.7665	35.9498
CTSC		-2.18545
CTSD	6.5417	3.46783
CTSF	3.10546
CTSH	-3.09224	-18.9524	-2.66399
CTSK	41.6792	107.672	-2.71089
CTSL	6.25435	10.4779
CTSV	-28.6941	-28.2378
CTTN	3.45194	3.34644
CTTNBP2NL		3.44383
CTXN1	-2.13024	-2.44346
CUL2	2.16417
CUL4A	2.44912	2.16335
CUL9	-2.54509
CWF19L1		-2.26782
CXADR	-32.4401	-14.1968
CXCL11		-8.39281	-10.583	7.96879
CXCL14	15.3324
CXCR4	-501.724	-124.76	3.99243
CXorf38	2.20111
CXorf40A	4.32046
CXorf40B	2.09711
CXorf56		-3.04023
CXXC4	-581.442	-198.371
CXXC5		4.16323
CYB561	4.00223
CYB561A3	6.38102	9.06565
CYB561D1	3.05099	4.33907
CYB561D2	3.87427	4.34657
CYB5A		3.93252
CYB5D1	2.36428	6.86282
CYB5D2		4.58039
CYB5R1	7.75931	6.26426
CYB5R3	9.01604	22.5674
CYB5RL	-2.24677	-2.525
CYBRD1	18.8743	357.057	2.96771
CYFIP1		34.8685	-3.18793
CYHR1	2.87585	2.8399
CYLD	5.14991	4.37514	-2.03739
CYP20A1		2.3769
CYP27B1		-19.4308	-2.33144
CYP2E1	14.8269	-7.79127
CYP2U1	7.39048	5.13687
CYP2W1	-12.0796	-48.2589
CYP4V2	3.52157	9.37032
CYP51A1		-2.19035
CYR61	151.993	7867.86
CYSTM1	4.97306	3.99376
CYTH1	-3.3466
CYTH2	-2.13576
CYTH3	3.05409	9.02931
DAAM1		-6.05558
DAAM2	-2.55661	7.83649	-2.23888
DAB1	-222.614	-38.3891	5.90647
DAB2	32.4152	2587.35
DAB2IP		3.77808
DACH1	-641.791	-210.405	-4.25327
DACH2		-367.696		2.64467
DACT3		9.65177	4.06986
DAD1	3.37136	2.33703
DAG1	3.7579	6.29995
DAGLB	2.41542
DALRD3		2.14655
DANCR	-2.23853	-5.59631
DAP	2.1179	4.30302
DAP3		-2.31997
DAPK1	-19.2784	-15.2055
DAPK3	2.46854	2.98134
DARS2	-2.76566	-2.83802
DAZAP1		-2.53698
DBF4	-6.72267	-7.88906
DBF4B	-2.02206	-2.9125
DBI			2.4354
DBNDD1	-2.6392	-6.35084
DBNL	3.31733	3.68464
DBP	-3.17287	-4.36486
DBR1		-2.09426
DCAF12		-2.17301
DCAF13		-2.18006
DCAF16	-3.2955	-2.53045
DCAF5		2.45163
DCAF6		2.00475
DCAF7	-2.95025	-3.3026
DCBLD1	12.3713	7.80978
DCBLD2	4.58606	5.13893
DCHS1	-164.162	-235.543	-13.0258
DCK		2.29691
DCLK1	-306.309		6.2127
DCLK2	-3.57706	-4.63831
DCLRE1A		-2.08808
DCP2	-4.87417	-7.30682
DCT	-39.6445	-305.505	-4.19158
DCTD		2.29863
DCTN1	2.50984
DCTN2	2.30832
DCTN3	3.49615	3.18665
DCTN6	2.08362	2.7651
DCTPP1		-3.78068
DCUN1D3	2.75957	2.77403
DCUN1D4		2.05877
DCX	-215.879	-670.197		-2.16918
DCXR		-2.90178
DDA1		3.46238
DDAH1	2.45002	3.76171	-2.95108
DDB2	3.58154	9.26568
DDIAS	-5.36299	-2.7968
DDIT3	2.84409
DDIT4	4.71037		3.49846
DDN	-17.163	-38.8819
DDR2	83.554	6.38665
DDRGK1	4.92057	3.14746
DDX10		-3.25419
DDX11		-2.02278
DDX12P	-4.66936	-7.51499
DDX18	-2.15923	-2.62524
DDX19B		-2.06289
DDX21		-2.77563
DDX26B	-2.11584	-2.8612
DDX28		-2.99061
DDX39A	-2.02972	-2.15391
DDX41	2.87435
DDX46		-2.14996
DDX51		-2.1789
DDX58	10.7198	108.594		13.7836
DEGS1	2.72867	4.98493
DEK	-2.53289	-2.70954
DENND1B	72.5316
DENND2A	-61.5617	-39.3128
DENND3		11.9667
DENND6A	-2.33932	-2.26583
DENND6B		8.14377
DEPDC1	-3.63635	-2.84941
DEPDC1B	-11.1005	-10.6801
DEPTOR	-8.12785	-3.69008
DERA		-2.62209
DERL1		2.34567
DERL2		4.75244
DES	3.72622	-5.55255
DESI1	2.75621
DEXI		2.08869
DFFB		-3.03338
DFNA5		110.212
DFNB31	-3.52176		-5.03441
DGAT2		-10.4174	3.53947
DGCR14	2.25015
DGCR2	2.00145	2.14017
DGKD	-3.09625	-6.22831
DGKE	-9.09791	-5.76349
DGKQ	2.75976	65.9286
DGKZ	3.68262	2.16075
DHCR24	-2.45469	-3.40093
DHCR7	-2.24238	-2.79503
DHFR	-4.86044	-7.26688
DHFRL1		2.16441
DHODH	-2.25875	-4.79318
DHRS1	2.44287	3.7668
DHRS12	-2.03368
DHRS13	-5.37457	-16.377
DHRS2	-120.063	-26.0207		-2.39987
DHRS4	2.318	3.28616
DHTKD1	-3.22074	-2.90919
DHX29	2.46467	2.41112
DHX32	2.8335		-2.02285
DHX33	-2.235
DHX36		-2.05551
DHX37		-2.14893
DHX40	-2.31699
DHX8	-2.12855
DHX9		-2.07281
DIAPH2-AS1		-10064.1
DIP2B	-2.24259	-2.21084
DIRAS1	-3.30901		-2.88992
DIS3L	-3.17862	-2.68416
DISP1		2.37973
DISP2	-3.98917	-5.0213
DKC1		-5.82644
DKFZP434I0714	-3.35871
DKFZP586I1420	-5.14021	-3.71322
DLAT		-2.51124
DLC1	8.12789	212.155
DLEU2	-4.63681	-5.51549
DLEU7	-255.723	-31.5504	-3.73821
DLG2	-107.583	-7.09659
DLG3		-2.78097
DLG4		2.57633
DLGAP1		-82.0265
DLGAP3	-107.563	-7.00259
DLGAP4	12.6493	21.0465
DLGAP5	-4.83952	-3.49992
DLL3	-46.2003	-71.8046	2.39788
DLX5	7.24936	-26.1243
DLX6		-164.677
DMBX1	-945.049	-16.9344	-2.57656
DMD		288.166
DMPK	4.15554	19.6879
DMWD		4.56865
DMXL1		2.2911
DNA2	-4.54744	-4.27993
DNAAF2	-2.15125	-2.31415
DNAH14	-2.97589		2.28653
DNAH17			2.38017
DNAH6	-30.2803	-74.4293	-3.09948	-2.34977
DNAJB11	3.54409
DNAJB12	2.27404
DNAJB14		3.53923
DNAJB4	9.68835	11.8624
DNAJB9	3.34845	4.03336
DNAJC1	4.11943	4.01596
DNAJC10	2.2382	2.42213
DNAJC11		-2.68027
DNAJC12	-2.71699	-4.56077
DNAJC13	3.21841
DNAJC15		6.63699
DNAJC19		-2.00933
DNAJC25	3.60951
DNAJC3	4.92961	5.73779
DNAJC30	4.8192	2.99052
DNAJC4	3.93673
DNAJC5	2.63838
DNAJC6	2.2893	2.15502
DNAJC8		-2.7421
DNALI1		2.54307
DNASE1L1	10.9175	11.6121
DNASE1L2			-2.51501
DNER	-3.26582	20.7104
DNHD1	-4.45867	-3.50234
DNLZ	6.7531	4.17979
DNM1	-159.92	-146.787
DNM1L	-3.2415
DNM3	-6.58014
DNMBP	2.1064	2.63868
DNMT1	-3.34775	-2.63923
DNMT3A	-6.57928	-8.13987
DNMT3B	-9.0132	-4.88075
DNPEP	2.27307
DNPH1		-2.11668
DOC2A	-22.4773	-14.2266
DOCK1		3.19554	-3.9095
DOCK10	9.07492	874.087	3.75287
DOCK11	-4.42035	10.9884
DOCK3	2.22082	-9.25295
DOCK4	-2.79568
DOCK6		55.8552	6.2301
DOCK8	-28.7246	-145.688	-6.86456
DOCK9	-6.45324	-2.76695
DOCK9-AS2	-12.8589	-2.3342
DOK1	2.00815	2.21983
DOK4	7.82403	9.13157
DOLK	3.54224	3.24808
DOPEY2	2.85574	2.67893
DOT1L	-3.91828	-4.5882
DPAGT1	2.47105
DPF1			2.36448
DPF3	3.98708	181.717	2.05769
DPH2		-3.16518
DPH3		2.19334
DPH3P1		-2.91106
DPH5		-3.49348
DPH6	-3.08452	-4.33176
DPP10	-7.7684	-822.756		-8.97596
DPP10-AS1		-218.913
DPP3	2.10583
DPP7	2.40045
DPP9	3.75162	3.40609
DPP9-AS1		2.55219
DPY19L1	-2.0617	-2.38874	-2.06682
DPY19L3	-2.65805
DPY19L4		2.72672
DPYD	-2.77964	16.5556	-3.259
DPYSL3		2.21686	-2.14918
DPYSL4		-2.24056	-2.33228
DPYSL5	-988.412	-1163.13
DRAM2	2.72423
DRAP1	14.4349	16.0722
DRD2	-557.005	-510.771
DSC2		-110.195	-10.436	-2.57275
DSCC1	-3.64729	-3.24411
DSCR3		2.039
DSCR4	-37.6202	-35.2979
DSCR8	-210.648	-157.682	2.39662
DSE		4.68681
DSG2	-294.181	-863.152	-2.13708
DST		3.74801
DSTN	7.33464	5.7879
DSTNP2		2.22634
DTL	-3.04982	-2.78276
DTNA		20.9953	-2.51234
DTNB	-11.9612	-12.595
DTWD2		2.42542
DTX3		24.4487	17.7797
DUS1L		-2.38679
DUS3L	-2.03072	-4.2769
DUSP1	16.9589	10.4943
DUSP10	-3.3587	4.84961
DUSP11	3.45799	2.08423
DUSP13		-42.3471	2.66372
DUSP16	-5.76637	-4.22062
DUSP18	2.79385	4.97217	-2.45734
DUSP19	2.25417
DUSP2	29.9285	-12.1893	3.04469
DUSP22	2.54529
DUSP26	-30.2668	-23.1341
DUSP3	3.49091	2.64611
DUSP4	7.58224	25.2382		3.61145
DUSP5		2.70912	-2.20489
DUSP6	25.9254	12.7362	2.4954
DUSP7	5.8925
DUSP9	-41.6254	-346.729	-3.26982
DUXAP8		-3.27228
DVL1	2.56941
DYNC1H1	2.32219	2.52872
DYNC1I1		-15.6917
DYNC1I2	2.46865	2.01003
DYNC1LI1	6.08897	3.40802
DYNC1LI2	2.01168
DYNLL1	3.35398	2.10762
DYNLL2	-2.44674
DYNLT3	8.97805	132.389	2.24395
DYRK1B	2.81574	3.00955
DYRK3	-2.00377	-3.19763
DYRK4	2.93523
DZANK1			2.49605
DZIP1	-2.27242
DZIP1L		-2.75541
DZIP3	-2.64272
E2F1	-3.2326	-5.50434
E2F2	-48.5358	-59.965
E2F3	-2.19922	-2.3573
E2F5	-3.41948	-2.31326
E2F6	-2.08854	-2.35218
E2F7	3.64389	5.77982
E2F8	-8.49644	-4.2015	-6.23912
EBF1	-2.61979		-2.30663
EBF3	-50.395		11.3816
EBP		-7.81492
EBPL		-2.74522
ECE1	9.34583	14.9885
ECE2		-4.45728
ECH1	-2.76722
ECHDC3	-4.52828
ECHS1	2.02947
ECI1		-4.24353
ECI2	7.39344
ECM1	64.2838	94.3118		3.00162
ECSIT	-2.43871	-4.21876
ECT2		-2.34624
EDA	-106.929	-124.578
EDARADD	-4.28008	-2.06808
EDEM1		3.41149
EDEM2	3.15802	3.06707
EDEM3		2.34616
EDF1	3.92479	2.42223
EDIL3	69.5328	73.0198
EEA1	3.54095	3.40745
EEF1A1		-2.3769
EEF1A2	-45.1199	-3.65577	-2.74932
EEF1G		-2.65332
EEF2		-2.73268
EEF2K	-6.06833	-4.27713
EEPD1	-167.064	-46.7047	2.83509
EFCAB10		-23.7195
EFCAB14	3.46003	5.88056
EFCAB2	-4.56581	-2.78732
EFEMP1	200.98	-2.87316	-2.39406
EFHC1	2.29086	2.29523
EFHD2			2.74126
EFNA3	-7.24168		3.82324
EFNA5	-20.2693	-17.7726	4.48089
EFNB1			7.4277	-2.29309
EFNB2		14.1385
EFNB3	-41.4962
EFR3A		2.95887
EFR3B	-3.43453	-6.81805	-3.68844
EFS		2.53318
EFTUD1	3.03974	3.29516
EFTUD2		-2.0942
EGFLAM		-221.69	-7.50343	-2.15328
EGLN1		2.26377
EGLN3	-117.947	-8.90277	3.90765
EGR1		59.0728	-4.0967	-4.74119
EHBP1L1	16.3179	247.108	7.10044
EHD1	14.2678	4.25998
EHD2	7.56381	1216.06	2.73779
EHD3	7.85407	15.7742
EHD4	10.833
EHHADH	-2.54198	4.19798
EI24	2.44768
EID1	2.44702
EID2B	-2.78382
EIF2A		-2.45977
EIF2AK2		2.41381		2.83487
EIF2AK3	-2.01954
EIF2AK4		2.28011
EIF2B5		-2.23558
EIF2S2	2.32481
EIF2S3		-2.38933
EIF3B	2.01554
EIF3E		-3.25799
EIF3F		-2.72816
EIF3I	-2.51738	-3.04172
EIF3J		-2.21196
EIF3L	-2.1904	-3.35725
EIF4B	-2.14359	-6.19444
EIF4E3	2.33209		3.20885
EIF4EBP1		-3.21699
EIF4EBP2	-2.28009	-2.79939
EIF5A2	2.06927
EIF5B	2.37437
EIF6	2.62296	2.10369
ELAC1		3.06496
ELAVL1	-2.38838
ELAVL2	-1715.49	-261.148	2.29786
ELAVL3	-608.215	-510.214	2.6247
ELF1	2.30267	4.3168
ELF4	3.70211	8.23504
ELFN1	-5.89871	-2.64366
ELK1	2.63258
ELK3		181.2	51.4539
ELL		2.22629
ELL2	7.61585	12.1685
ELL3		3.12255
ELMO1	-43.9061	-195.134	-2.45803
ELMO2		2.31934
ELMO3		-3.16132
ELMOD1	-4.13967	-59.6068	-3.23074
ELMOD3	3.2284	3.16693
ELOVL1	8.59958	9.3827
ELOVL2	-69.3155	-51.4302
ELOVL4		-2.7761
ELOVL6		-3.28459
EMB			-3.14993	-2.78624
EMC10		3.57432
EMC2	2.65487	2.34584
EMC3	3.19604	2.55129
EMC3-AS1		-3.01059
EMC6			2.50955
EMC7	6.24568	3.11864
EMC9	2.29639
EME1	-4.97735	-2.99721
EMILIN2	-6.15912
EMILIN3	-128.092		16.6697
EML1	7.76164			3.60721
EML2		7.0518
EML4	-3.92036	-5.10109
EML5	-2.38282	-4.21686
EMP2		6.75801	3.26531
EMP3	3.89757	117.421	4.67763	2.10506
ENAH		-2.2562
ENAM		-81.1693
ENC1	-4.32437
ENDOD1	34.2904	15.6243
ENDOV		2.53937	2.46603
ENGASE	-2.1363	-2.87059
ENHO	-8.4989	-133.662	-10.9418
ENO1		-2.40803
ENO2	-2.6019
ENO3	-12.1292	-4.5185	3.89538
ENOSF1		3.21208
ENOX1	-6.25435	-2.5319
ENOX2	-2.39407	-2.46536
ENPP2		23.7227
ENPP4		57.9733	29.8622
ENTPD1	3.02233	2.44834
ENTPD4		2.28579
ENTPD7	2.84673	2.0035
EOGT		-4.75703	-8.5385
EP400	-2.02663
EP400NL		-2.10353	-2.21676
EPB41	-21.1567	-30.4359
EPB41L1		2.59424	-5.17401
EPB41L2	13.769
EPB41L3	-222.292	-116.774	2.13442
EPB41L4A	-2.25719	-4.5653
EPB41L4A-AS1		-3.88864
EPB41L4B	-39.8429	-56.059	-2.30104
EPB41L5	-8.50489	-4.6738
EPC2	-2.26608
EPDR1	3.22658	2.97884
EPG5	7.59635	12.9749
EPHA10	-84.7636	-233.936
EPHA2	4.06808	20.3791	6.08548
EPHA3	3.11537	-97.5788	-2.96349
EPHA4		5.27644	3.42807
EPHA7	-198.8	-57.6576	-8.57741
EPHA8	-43.6316	-1498.53	-2.25616	-3.58881
EPHB1	-311.797		18.7075
EPHB2	-367.681	-54.1201	4.89985
EPHB3	-15.5062		25.1653
EPHX1	2.52279	4.71314
EPHX2	-71.0352	-80.7791
EPOR		6.69407
EPS8	8.4144	19.5468	-3.42002
EPT1		-2.23103
ERAL1		-2.53736
ERAP1	3.36333	7.56244
ERBB2	4.63719	21.317
ERBB2IP		4.34923
ERBB3	-20.176	-8.14123	49.8133
ERC1		2.82885
ERC2	-9.57201	-8.76893
ERCC1		3.80838
ERCC2		3.44604
ERCC6	11.433	31.8112
ERCC6L	-3.3508	-4.39643
ERGIC1	3.49267	2.11777
ERGIC2	3.95563
ERI1	-2.23615	-2.88248
ERICH1	2.33962
ERLEC1	2.9615	4.97931
ERLIN2		2.04523
ERMAP	2.90987
ERMP1	3.07645	4.42268
ERN1	-5.27695
ERO1A	2.53576
ERO1B		3.8637
ERP29		-2.3091
ERP44	2.33812	2.62793
ERRFI1	14.0719	17.3465
ESAM	31.2055	58.8628	3.34999
ESCO1	-2.76312
ESCO2	-4.28811	-2.29019
ESF1		-2.03776
ESPL1	-2.04773	-2.95504
ESR2	-14.2712	-18.5112
ESRRG	-74.7646	-228.853		-2.25241
ESYT1	6.82047	4.65874
ESYT2	3.69802
ETFB	2.12111	4.071
ETFDH	3.80494	4.61054
ETHE1	2.53048	6.4334
ETNK1	-2.34666	-2.271
[truncated: 5,579 more rows]
