# Supplementary material for: Wnt activation as a therapeutic strategy in medulloblastoma
Source: Nat Commun. 2020 Aug 28;11:4323. doi: 10.1038/s41467-020-17953-4 (PMC7455709; doi:10.1038/s41467-020-17953-4)
Supplement: Supplementary file 6 — Source Data [file 41467_2020_17953_MOESM6_ESM.xlsx]

## Sheet: Figure 1c
	OE Ctrl			OE beta-catenin
Axin2	3.29598	5.98535	3.35935	12.3986	15.0998	13.2555
Bmi1	19.2396	22.9557	22.2395	12.2399	8.98524	9.23493
Sox2	15.9084	12.2396	14.4938	2.32498	4.35926	4.19498

## Sheet: Figure 1d
	OE Ctrl			OE beta-catenin
Axin2	5.2394	6.38929	7.39898	22.3258	17.9357	18.1229
Bmi1	28.326	31.3929	32.3292	4.89236	7.87959	5.23912
Sox2	9.98893	11.3498	11.2489	4.92352	2.23892	2.92932

## Sheet: Figure 1e
	OE Ctrl			OE beta-catenin
Group 3	24.4939	20.8936	21.2398	8.38923	6.83787	9.23985
Group 4	15.084	12.9836	12.2982	7.23498	3.32986	6.39899

## Sheet: Figure 1g
Days	OE Ctrl	OE beta-catenin
19	1
22	1
22	1
24	1
24	1
27		1
29		1
32		1
32		1
35		1

## Sheet: Figure 3a
TGP+			TGP-
8.35353	10.239	8.98522	1.39583	0.998535	1.29299

## Sheet: Figure 3b
	TGP+			TGP-
Axin2	12.236	15.9822	13.2854	1.57935	2.87835	2.97973
Bmi1	3.99832	3.14124	4.38535	10.7676	12.7868	10.8579
Sox2	3.28388	5.24141	5.38787	9.87865	12.4577	11.3875

## Sheet: Figure 3c
TGP+			TGP-
6.87897	8.67335	5.35825	16.3876	19.5877	17.7687

## Sheet: Figure 3d
TGP+			TGP-
8.32242	5.23424	6.34842	18.3873	23.5694	22.4984

## Sheet: Figure 3f
Days	TGP-	TGP+
25	1
26	1
28	1
28	1
29	1
29	1
30	1	1
31	1
31	1
32	1
33		1
35		1
35		1
37		1
39		1
41		1
41		1
43		1
43		1
43		1

## Sheet: Figure 3h
Time	High	Low
198	0
60	0
77.1	0
156.9	0
103	0
41	0
57	0
77	0
30	0
53.5	0
154	0
94.64	0
94	0
75	0
114	0
118.75	0
24.7	0
18	0
74	0
80.7	0
49.84	0
46.05	0
135.59	0
22.8	0
50	0
16.6	0
22	0
23.13	0
17.71	0
20.8	1
4	1
96	1
10.4	1
11.7	1
12	1
8.5	1
11	1
26	1
167		0
65.78		0
69.5		0
97		0
36		0
25		0
133		0
84		0
99		0
38.2		0
184.3		0
107.25		0
228.4		0
16.2		0
27		0
90		0
87		0
59		0
78		0
169		0
98		0
54.6		0
32.5		0
26		0
52		0
24		0
104.6		0
2.73		0
33.36		0
9		0
77		0
23.5		0
23		0
108.4		0
24		0
24		0
106.64		0
46.6		1
80.9		1
32.5		1
1.1		1
23.7		1
9.5		1
5.1		1
9		1
5		1
124		1
27		1
45		1
6.7		1
4.3		1
41		1
36		1
9.3		1
0.23		1
25.5		1
36.82		1
7.02		1
22		1
58		1
11.3		1
14		1
10		1
4		1
23.8		1
54		1
48		1
10		1
9		1
20.64		1
9		1
8		1
36.01		1
6.77		1
179.98		1

[truncated: 42 more sheets: Figure 4d, Figure 4e, Figure 4f, Figure 4g, Figure 4h, Figure 4i, Figure 5b, Figure 5c, Figure 5d, Figure 5e, Supplementary Figure 3d, Supplementary Figure 4a, Supplementary Figure 4b, Supplementary Figure 4c, Supplementary Figure 4d, Supplementary Figure 4f, Supplementary Figure 4g, Supplementary Figure 4h, Supplementary Figure 5a, Supplementary Figure 5c …]
